# Supplementary material for: Shared Genetic Architecture Among Severe Mental Disorders: A System Biology Approach Based on Protein–Protein Interaction
Source: Brain Behav. 2025 Sep 8;15(9):e70742. doi: 10.1002/brb3.70742 (PMC12417566; doi:10.1002/brb3.70742)
Supplement: Supplementary file 1 — Supplementary Tables: brb370742‐sup‐0001‐tablesS1‐S6.xlsx [file BRB3-15-e70742-s001.xlsx]

## Sheet: Export Summary
	This document contain the supplementary material of the 31 intersected genes with the Gene Set Enrichment Analysis. Each sheet show the results of the STRING output.
	Numbers Sheet Name	Numbers Table Name	Excel Worksheet Name
	Biological Pathways
		Table 1	Biological Pathways
	Molecular Function
		Table 2	Molecular Function
	Cellular Component
		Table 3	Cellular Component
	KEEG Pathways
		Table 4	KEEG Pathways
	Tissue Expression
		Table 5	Tissue Expression
	Coexpression RNA analysis
		Table 6	Coexpression RNA analysis

## Sheet: Biological Pathways
Table 1
GO-Term	Description	Count in Network	Strength	False Discovery Rate
GO:0060559	Positive regulation of calcidiol 1-monooxygenase activity	3 of 3	2.8	7.96e-06
GO:0060557	Positive regulation of vitamin D biosynthetic process	2 of 2	2.8	0.00065
GO:0051583	Dopamine uptake involved in synaptic transmission	4 of 6	2.63	2.43e-07
GO:0051612	Negative regulation of serotonin uptake	2 of 3	2.63	0.00099
GO:0030730	Sequestering of triglyceride	2 of 4	2.5	0.0014
GO:0010573	Vascular endothelial growth factor production	3 of 7	2.44	3.33e-05
GO:0045899	Positive regulation of RNA polymerase II transcription preinitiation complex assembly	2 of 5	2.41	0.0018
GO:1904783	Positive regulation of NMDA glutamate receptor activity	2 of 6	2.33	0.0024
GO:0042713	Sperm ejaculation	2 of 6	2.33	0.0024
GO:0001963	Synaptic transmission, dopaminergic	5 of 16	2.3	5.63e-08
GO:1990384	Hyaloid vascular plexus regression	2 of 7	2.26	0.0029
GO:0031622	Positive regulation of fever generation	2 of 7	2.26	0.0029
GO:0014062	Regulation of serotonin secretion	2 of 7	2.26	0.0029
GO:1903799	Negative regulation of miRNA maturation	4 of 16	2.2	3.18e-06
GO:0090324	Negative regulation of oxidative phosphorylation	2 of 8	2.2	0.0034
GO:0060353	Regulation of cell adhesion molecule production	2 of 8	2.2	0.0034
GO:0051584	Regulation of dopamine uptake involved in synaptic transmission	2 of 8	2.2	0.0034
GO:0051044	Positive regulation of membrane protein ectodomain proteolysis	4 of 17	2.17	3.89e-06
GO:0048143	Astrocyte activation	4 of 17	2.17	3.89e-06
GO:0015844	Monoamine transport	5 of 22	2.16	1.48e-07
GO:1900222	Negative regulation of amyloid-beta clearance	2 of 9	2.15	0.0041
GO:0048149	Behavioral response to ethanol	2 of 9	2.15	0.0041
GO:0042420	Dopamine catabolic process	2 of 9	2.15	0.0041
GO:0042416	Dopamine biosynthetic process	2 of 9	2.15	0.0041
GO:0098810	Neurotransmitter reuptake	5 of 23	2.14	1.70e-07
GO:0150078	Positive regulation of neuroinflammatory response	3 of 15	2.1	0.00016
GO:0051967	Negative regulation of synaptic transmission, glutamatergic	2 of 10	2.1	0.0047
GO:0042428	Serotonin metabolic process	2 of 10	2.1	0.0047
GO:0021830	Interneuron migration from the subpallium to the cortex	2 of 10	2.1	0.0047
GO:0032770	Positive regulation of monooxygenase activity	6 of 33	2.06	1.78e-08
GO:0048672	Positive regulation of collateral sprouting	2 of 11	2.06	0.0053
GO:0042711	Maternal behavior	2 of 11	2.06	0.0053
GO:0051000	Positive regulation of nitric-oxide synthase activity	4 of 24	2.02	1.06e-05
GO:0060252	Positive regulation of glial cell proliferation	3 of 18	2.02	0.00025
GO:0051580	Regulation of neurotransmitter uptake	3 of 18	2.02	0.00025
GO:1903800	Positive regulation of miRNA maturation	2 of 12	2.02	0.0060
GO:1902514	Regulation of calcium ion transmembrane transport via high voltage-gated calcium channel	2 of 12	2.02	0.0060
GO:0060333	Interferon-gamma-mediated signaling pathway	2 of 12	2.02	0.0060
GO:0038180	Nerve growth factor signaling pathway	2 of 12	2.02	0.0060
GO:1900221	Regulation of amyloid-beta clearance	3 of 19	2.0	0.00028
GO:2001223	Negative regulation of neuron migration	2 of 13	1.99	0.0067
GO:1902947	Regulation of tau-protein kinase activity	2 of 13	1.99	0.0067
GO:0060134	Prepulse inhibition	2 of 13	1.99	0.0067
GO:0048148	Behavioral response to cocaine	2 of 13	1.99	0.0067
GO:0042136	Neurotransmitter biosynthetic process	2 of 13	1.99	0.0067
GO:0030431	Sleep	2 of 13	1.99	0.0067
GO:1902004	Positive regulation of amyloid-beta formation	3 of 21	1.96	0.00035
GO:0010888	Negative regulation of lipid storage	3 of 21	1.96	0.00035
GO:0050966	Detection of mechanical stimulus involved in sensory perception of pain	2 of 14	1.96	0.0074
GO:0032768	Regulation of monooxygenase activity	7 of 52	1.93	4.44e-09
GO:0061900	Glial cell activation	5 of 37	1.93	9.71e-07
GO:0042417	Dopamine metabolic process	4 of 30	1.93	2.02e-05
GO:0051481	Negative regulation of cytosolic calcium ion concentration	2 of 15	1.93	0.0082
GO:0034116	Positive regulation of heterotypic cell-cell adhesion	2 of 15	1.93	0.0082
GO:2000310	Regulation of NMDA receptor activity	3 of 23	1.92	0.00044
GO:0001774	Microglial cell activation	4 of 31	1.91	2.20e-05
GO:0050999	Regulation of nitric-oxide synthase activity	5 of 40	1.9	1.25e-06
GO:1903140	Regulation of establishment of endothelial barrier	2 of 16	1.9	0.0090
GO:0071391	Cellular response to estrogen stimulus	2 of 16	1.9	0.0090
GO:0035641	Locomotory exploration behavior	2 of 16	1.9	0.0090
GO:0045429	Positive regulation of nitric oxide biosynthetic process	5 of 43	1.87	1.65e-06
GO:0021984	Adenohypophysis development	2 of 17	1.87	0.0098
GO:0051353	Positive regulation of oxidoreductase activity	7 of 61	1.86	9.02e-09
GO:0060251	Regulation of glial cell proliferation	4 of 35	1.86	3.16e-05
GO:0051953	Negative regulation of amine transport	3 of 27	1.85	0.00064
GO:0002675	Positive regulation of acute inflammatory response	3 of 27	1.85	0.00064
GO:0051770	Positive regulation of nitric-oxide synthase biosynthetic process	2 of 18	1.85	0.0108
GO:0010829	Negative regulation of glucose transmembrane transport	2 of 18	1.85	0.0108
GO:0042220	Response to cocaine	5 of 47	1.83	2.36e-06
GO:0042133	Neurotransmitter metabolic process	3 of 28	1.83	0.00069
GO:0035640	Exploration behavior	3 of 29	1.82	0.00073
GO:0045940	Positive regulation of steroid metabolic process	3 of 30	1.8	0.00079
GO:0070266	Necroptotic process	2 of 20	1.8	0.0127
GO:0042053	Regulation of dopamine metabolic process	2 of 20	1.8	0.0127
GO:0032930	Positive regulation of superoxide anion generation	2 of 20	1.8	0.0127
GO:0010039	Response to iron ion	3 of 31	1.79	0.00085
GO:0001659	Temperature homeostasis	3 of 31	1.79	0.00085
GO:0043491	Protein kinase B signaling	5 of 53	1.78	3.89e-06
GO:0045821	Positive regulation of glycolytic process	2 of 21	1.78	0.0137
GO:0007263	Nitric oxide mediated signal transduction	2 of 21	1.78	0.0137
GO:0002922	Positive regulation of humoral immune response	2 of 22	1.76	0.0148
GO:0046189	Phenol-containing compound biosynthetic process	3 of 34	1.75	0.0011
GO:0042310	Vasoconstriction	3 of 34	1.75	0.0011
GO:2000178	Negative regulation of neural precursor cell proliferation	2 of 23	1.74	0.0158
GO:1904996	Positive regulation of leukocyte adhesion to vascular endothelial cell	2 of 23	1.74	0.0158
GO:0070886	Positive regulation of calcineurin-NFAT signaling cascade	2 of 23	1.74	0.0158
GO:0048169	Regulation of long-term neuronal synaptic plasticity	2 of 23	1.74	0.0158
GO:1905953	Negative regulation of lipid localization	4 of 47	1.73	7.76e-05
GO:2001240	Negative regulation of extrinsic apoptotic signaling pathway in absence of ligand	3 of 36	1.72	0.0012
GO:0014059	Regulation of dopamine secretion	3 of 36	1.72	0.0012
GO:1900017	Positive regulation of cytokine production involved in inflammatory response	2 of 24	1.72	0.0168
GO:0051590	Positive regulation of neurotransmitter transport	2 of 24	1.72	0.0168
GO:0009651	Response to salt stress	2 of 24	1.72	0.0168
GO:0002360	T cell lineage commitment	2 of 24	1.72	0.0168
GO:0010661	Positive regulation of muscle cell apoptotic process	2 of 25	1.71	0.0179
GO:0031663	Lipopolysaccharide-mediated signaling pathway	3 of 39	1.69	0.0015
GO:0019098	Reproductive behavior	3 of 39	1.69	0.0015
GO:0050995	Negative regulation of lipid catabolic process	2 of 26	1.69	0.0190
GO:0045672	Positive regulation of osteoclast differentiation	2 of 26	1.69	0.0190
GO:0002726	Positive regulation of T cell cytokine production	2 of 26	1.69	0.0190
GO:1901216	Positive regulation of neuron death	7 of 92	1.68	5.88e-08
GO:0019915	Lipid storage	3 of 41	1.67	0.0017
GO:0009065	Glutamine family amino acid catabolic process	2 of 27	1.67	0.0201
GO:0050433	Regulation of catecholamine secretion	4 of 56	1.66	0.00014
GO:0006953	Acute-phase response	3 of 42	1.66	0.0018
GO:0001937	Negative regulation of endothelial cell proliferation	3 of 43	1.65	0.0019
GO:0018958	Phenol-containing compound metabolic process	6 of 88	1.64	1.13e-06
GO:0010575	Positive regulation of vascular endothelial growth factor production	2 of 29	1.64	0.0226
GO:1901889	Negative regulation of cell junction assembly	2 of 30	1.63	0.0238
GO:0098901	Regulation of cardiac muscle cell action potential	2 of 30	1.63	0.0238
GO:0097421	Liver regeneration	2 of 30	1.63	0.0238
GO:0090312	Positive regulation of protein deacetylation	2 of 30	1.63	0.0238
GO:0007613	Memory	8 of 121	1.62	1.36e-08
GO:0051966	Regulation of synaptic transmission, glutamatergic	5 of 76	1.62	1.57e-05
GO:0033138	Positive regulation of peptidyl-serine phosphorylation	7 of 110	1.61	1.41e-07
GO:0050805	Negative regulation of synaptic transmission	4 of 62	1.61	0.00019
GO:1990090	Cellular response to nerve growth factor stimulus	3 of 47	1.61	0.0023
GO:0060603	Mammary gland duct morphogenesis	2 of 31	1.61	0.0250
GO:1902895	Positive regulation of miRNA transcription	3 of 48	1.6	0.0024
GO:1900544	Positive regulation of purine nucleotide metabolic process	3 of 48	1.6	0.0024
GO:0043457	Regulation of cellular respiration	3 of 48	1.6	0.0024
GO:0042311	Vasodilation	3 of 48	1.6	0.0024
GO:0035094	Response to nicotine	3 of 48	1.6	0.0024
GO:0045907	Positive regulation of vasoconstriction	2 of 32	1.6	0.0264
GO:0001975	Response to amphetamine	2 of 32	1.6	0.0264
GO:0045776	Negative regulation of blood pressure	3 of 49	1.59	0.0025
GO:0045744	Negative regulation of G protein-coupled receptor signaling pathway	3 of 49	1.59	0.0025
GO:0098664	G protein-coupled serotonin receptor signaling pathway	2 of 33	1.59	0.0277
GO:0051968	Positive regulation of synaptic transmission, glutamatergic	2 of 33	1.59	0.0277
GO:0048566	Embryonic digestive tract development	2 of 33	1.59	0.0277
GO:0043267	Negative regulation of potassium ion transport	2 of 33	1.59	0.0277
GO:0040018	Positive regulation of multicellular organism growth	2 of 33	1.59	0.0277
GO:0046889	Positive regulation of lipid biosynthetic process	5 of 86	1.57	2.43e-05
GO:2000379	Positive regulation of reactive oxygen species metabolic process	4 of 69	1.57	0.00026
GO:0048144	Fibroblast proliferation	2 of 34	1.57	0.0289
GO:0097746	Blood vessel diameter maintenance	8 of 140	1.56	2.96e-08
GO:0050810	Regulation of steroid biosynthetic process	4 of 70	1.56	0.00028
GO:0035176	Social behavior	3 of 52	1.56	0.0029
GO:0043537	Negative regulation of blood vessel endothelial cell migration	2 of 35	1.56	0.0304
GO:0032722	Positive regulation of chemokine production	4 of 71	1.55	0.00029
GO:0043525	Positive regulation of neuron apoptotic process	3 of 54	1.55	0.0032
GO:0032228	Regulation of synaptic transmission, GABAergic	2 of 36	1.55	0.0318
GO:0010665	Regulation of cardiac muscle cell apoptotic process	2 of 36	1.55	0.0318
GO:0007616	Long-term memory	2 of 36	1.55	0.0318
GO:0043470	Regulation of carbohydrate catabolic process	3 of 55	1.54	0.0033
GO:0050766	Positive regulation of phagocytosis	4 of 75	1.53	0.00035
GO:0051952	Regulation of amine transport	5 of 95	1.52	3.59e-05
GO:0098900	Regulation of action potential	3 of 57	1.52	0.0036
GO:0048168	Regulation of neuronal synaptic plasticity	3 of 57	1.52	0.0036
GO:0007595	Lactation	2 of 38	1.52	0.0348
GO:1902692	Regulation of neuroblast proliferation	2 of 39	1.51	0.0362
GO:0002526	Acute inflammatory response	4 of 80	1.5	0.00043
GO:2000008	Regulation of protein localization to cell surface	2 of 40	1.5	0.0377
GO:0071392	Cellular response to estradiol stimulus	2 of 40	1.5	0.0377
GO:0010863	Positive regulation of phospholipase C activity	2 of 40	1.5	0.0377
GO:0051048	Negative regulation of secretion	8 of 164	1.49	6.78e-08
GO:0090311	Regulation of protein deacetylation	3 of 61	1.49	0.0042
GO:0032731	Positive regulation of interleukin-1 beta production	3 of 61	1.49	0.0042
GO:0050709	Negative regulation of protein secretion	3 of 62	1.49	0.0044
GO:0046888	Negative regulation of hormone secretion	3 of 62	1.49	0.0044
GO:1900371	Regulation of purine nucleotide biosynthetic process	2 of 41	1.49	0.0394
GO:0090278	Negative regulation of peptide hormone secretion	2 of 41	1.49	0.0394
GO:0070050	Neuron cellular homeostasis	2 of 41	1.49	0.0394
GO:0051954	Positive regulation of amine transport	2 of 41	1.49	0.0394
GO:0035066	Positive regulation of histone acetylation	2 of 41	1.49	0.0394
GO:0032660	Regulation of interleukin-17 production	2 of 41	1.49	0.0394
GO:0062013	Positive regulation of small molecule metabolic process	7 of 147	1.48	6.61e-07
GO:0006919	Activation of cysteine-type endopeptidase activity involved in apoptotic process	4 of 84	1.48	0.00051
GO:0019229	Regulation of vasoconstriction	3 of 63	1.48	0.0045
GO:1904037	Positive regulation of epithelial cell apoptotic process	2 of 42	1.48	0.0406
GO:0032677	Regulation of interleukin-8 production	4 of 86	1.47	0.00055
GO:0042531	Positive regulation of tyrosine phosphorylation of STAT protein	3 of 65	1.47	0.0048
GO:0032757	Positive regulation of interleukin-8 production	3 of 65	1.47	0.0048
GO:0007187	G protein-coupled receptor signaling pathway, coupled to cyclic nucleotide second messenger	3 of 65	1.47	0.0048
GO:0051955	Regulation of amino acid transport	2 of 43	1.47	0.0421
GO:0045123	Cellular extravasation	2 of 43	1.47	0.0421
GO:0008625	Extrinsic apoptotic signaling pathway via death domain receptors	2 of 43	1.47	0.0421
GO:0002548	Monocyte chemotaxis	2 of 43	1.47	0.0421
GO:0010517	Regulation of phospholipase activity	3 of 66	1.46	0.0050
GO:0021782	Glial cell development	5 of 114	1.45	7.24e-05
GO:0010660	Regulation of muscle cell apoptotic process	3 of 67	1.45	0.0052
GO:0014823	Response to activity	3 of 68	1.45	0.0053
GO:1901385	Regulation of voltage-gated calcium channel activity	2 of 45	1.45	0.0451
GO:1900271	Regulation of long-term synaptic potentiation	2 of 45	1.45	0.0451
GO:0071887	Leukocyte apoptotic process	2 of 45	1.45	0.0451
GO:0046427	Positive regulation of receptor signaling pathway via JAK-STAT	2 of 45	1.45	0.0451
GO:0045840	Positive regulation of mitotic nuclear division	2 of 45	1.45	0.0451
GO:1900542	Regulation of purine nucleotide metabolic process	4 of 92	1.44	0.00067
GO:0031623	Receptor internalization	3 of 70	1.44	0.0057
GO:0043627	Response to estrogen	3 of 71	1.43	0.0059
GO:0071870	Cellular response to catecholamine stimulus	4 of 96	1.42	0.00076
GO:0050795	Regulation of behavior	3 of 72	1.42	0.0060
GO:0035065	Regulation of histone acetylation	3 of 72	1.42	0.0060
GO:0033555	Multicellular organismal response to stress	3 of 73	1.42	0.0063
GO:1903170	Negative regulation of calcium ion transmembrane transport	2 of 48	1.42	0.0497
GO:1902930	Regulation of alcohol biosynthetic process	2 of 48	1.42	0.0497
GO:0001505	Regulation of neurotransmitter levels	9 of 222	1.41	2.96e-08
GO:0032755	Positive regulation of interleukin-6 production	4 of 98	1.41	0.00081
GO:0032890	Regulation of organic acid transport	3 of 74	1.41	0.0065
GO:0019233	Sensory perception of pain	3 of 74	1.41	0.0065
GO:0045913	Positive regulation of carbohydrate metabolic process	3 of 75	1.41	0.0067
GO:0034341	Response to interferon-gamma	5 of 127	1.4	0.00011
GO:0014013	Regulation of gliogenesis	4 of 101	1.4	0.00089
GO:0030879	Mammary gland development	5 of 128	1.39	0.00012
GO:0051282	Regulation of sequestering of calcium ion	5 of 130	1.39	0.00013
GO:0022612	Gland morphogenesis	4 of 104	1.39	0.00099
GO:0002027	Regulation of heart rate	4 of 104	1.39	0.00099
GO:0050772	Positive regulation of axonogenesis	3 of 77	1.39	0.0070
GO:0031279	Regulation of cyclase activity	3 of 78	1.39	0.0072
GO:0043467	Regulation of generation of precursor metabolites and energy	5 of 131	1.38	0.00013
GO:1904035	Regulation of epithelial cell apoptotic process	4 of 106	1.38	0.0010
GO:0071346	Cellular response to interferon-gamma	4 of 105	1.38	0.0010
GO:0043266	Regulation of potassium ion transport	4 of 105	1.38	0.0010
GO:0051339	Regulation of lyase activity	3 of 79	1.38	0.0074
GO:1901616	Organic hydroxy compound catabolic process	3 of 80	1.38	0.0077
GO:0030593	Neutrophil chemotaxis	3 of 80	1.38	0.0077
GO:0043523	Regulation of neuron apoptotic process	8 of 216	1.37	3.39e-07
GO:0048639	Positive regulation of developmental growth	6 of 161	1.37	1.90e-05
GO:0015850	Organic hydroxy compound transport	6 of 163	1.37	2.02e-05
GO:0050806	Positive regulation of synaptic transmission	5 of 135	1.37	0.00015
GO:0061387	Regulation of extent of cell growth	4 of 108	1.37	0.0011
GO:0051588	Regulation of neurotransmitter transport	4 of 108	1.37	0.0011
GO:0007416	Synapse assembly	4 of 108	1.37	0.0011
GO:2001259	Positive regulation of cation channel activity	3 of 81	1.37	0.0079
GO:1903351	Cellular response to dopamine	3 of 81	1.37	0.0079
GO:0031334	Positive regulation of protein-containing complex assembly	7 of 193	1.36	2.86e-06
GO:0007623	Circadian rhythm	5 of 139	1.36	0.00016
GO:0050848	Regulation of calcium-mediated signaling	3 of 83	1.36	0.0084
GO:0051279	Regulation of release of sequestered calcium ion into cytosol	3 of 84	1.36	0.0086
GO:0010921	Regulation of phosphatase activity	3 of 84	1.36	0.0086
GO:0007422	Peripheral nervous system development	3 of 84	1.36	0.0086
GO:0050769	Positive regulation of neurogenesis	8 of 227	1.35	4.56e-07
GO:0046890	Regulation of lipid biosynthetic process	6 of 172	1.35	2.52e-05
GO:1903531	Negative regulation of secretion by cell	5 of 141	1.35	0.00017
GO:2000377	Regulation of reactive oxygen species metabolic process	5 of 143	1.35	0.00018
GO:0097191	Extrinsic apoptotic signaling pathway	4 of 113	1.35	0.0013
GO:0050729	Positive regulation of inflammatory response	5 of 145	1.34	0.00019
GO:0043271	Negative regulation of ion transport	5 of 149	1.33	0.00022
GO:0002274	Myeloid leukocyte activation	5 of 150	1.33	0.00022
GO:0097553	Calcium ion transmembrane import into cytosol	3 of 89	1.33	0.0098
GO:2000177	Regulation of neural precursor cell proliferation	3 of 90	1.33	0.0101
GO:0007611	Learning or memory	9 of 271	1.32	1.01e-07
GO:0051962	Positive regulation of nervous system development	9 of 275	1.32	1.12e-07
GO:0050796	Regulation of insulin secretion	5 of 153	1.32	0.00024
GO:0043524	Negative regulation of neuron apoptotic process	5 of 153	1.32	0.00024
GO:0032355	Response to estradiol	4 of 121	1.32	0.0016
GO:1904950	Negative regulation of establishment of protein localization	4 of 123	1.32	0.0017
GO:0051402	Neuron apoptotic process	3 of 91	1.32	0.0104
GO:0050890	Cognition	10 of 313	1.31	2.20e-08
GO:1903522	Regulation of blood circulation	8 of 250	1.31	8.51e-07
GO:2001257	Regulation of cation channel activity	6 of 185	1.31	3.59e-05
GO:0090276	Regulation of peptide hormone secretion	6 of 185	1.31	3.59e-05
GO:0070555	Response to interleukin-1	4 of 125	1.31	0.0018
GO:0044070	Regulation of anion transport	3 of 93	1.31	0.0109
GO:0046928	Regulation of neurotransmitter secretion	3 of 94	1.31	0.0112
GO:0098657	Import into cell	6 of 189	1.3	3.98e-05
GO:0045471	Response to ethanol	4 of 126	1.3	0.0018
GO:0034763	Negative regulation of transmembrane transport	4 of 127	1.3	0.0019
GO:1901214	Regulation of neuron death	10 of 324	1.29	2.96e-08
GO:0050731	Positive regulation of peptidyl-tyrosine phosphorylation	6 of 194	1.29	4.46e-05
GO:0050830	Defense response to Gram-positive bacterium	4 of 130	1.29	0.0020
GO:0046683	Response to organophosphorus	4 of 130	1.29	0.0020
GO:0035270	Endocrine system development	4 of 130	1.29	0.0020
GO:1901019	Regulation of calcium ion transmembrane transporter activity	3 of 97	1.29	0.0121
GO:0007200	Phospholipase C-activating G protein-coupled receptor signaling pathway	3 of 97	1.29	0.0121
GO:0071347	Cellular response to interleukin-1	3 of 98	1.29	0.0124
GO:0007626	Locomotory behavior	6 of 198	1.28	4.87e-05
GO:1905952	Regulation of lipid localization	5 of 167	1.28	0.00034
GO:0045807	Positive regulation of endocytosis	3 of 99	1.28	0.0127
GO:0003073	Regulation of systemic arterial blood pressure	3 of 100	1.28	0.0130
GO:0046883	Regulation of hormone secretion	7 of 239	1.27	9.48e-06
GO:1904064	Positive regulation of cation transmembrane transport	5 of 171	1.27	0.00038
GO:0097529	Myeloid leukocyte migration	4 of 138	1.27	0.0024
GO:0034766	Negative regulation of ion transmembrane transport	3 of 102	1.27	0.0137
GO:0051963	Regulation of synapse assembly	3 of 103	1.27	0.0139
GO:0009410	Response to xenobiotic stimulus	12 of 422	1.26	2.04e-09
GO:0050807	Regulation of synapse organization	6 of 209	1.26	6.30e-05
GO:0071356	Cellular response to tumor necrosis factor	5 of 175	1.26	0.00042
GO:0050680	Negative regulation of epithelial cell proliferation	4 of 139	1.26	0.0025
GO:0043270	Positive regulation of ion transport	8 of 286	1.25	1.86e-06
GO:0042063	Gliogenesis	7 of 248	1.25	1.17e-05
GO:0070374	Positive regulation of ERK1 and ERK2 cascade	6 of 213	1.25	6.83e-05
GO:0048660	Regulation of smooth muscle cell proliferation	4 of 142	1.25	0.0026
GO:0050768	Negative regulation of neurogenesis	4 of 143	1.25	0.0027
GO:0051384	Response to glucocorticoid	4 of 144	1.25	0.0028
GO:0045833	Negative regulation of lipid metabolic process	3 of 107	1.25	0.0153
GO:0050804	Modulation of chemical synaptic transmission	12 of 436	1.24	2.21e-09
GO:0062012	Regulation of small molecule metabolic process	9 of 330	1.24	3.70e-07
GO:0014074	Response to purine-containing compound	4 of 145	1.24	0.0028
GO:0030534	Adult behavior	4 of 147	1.24	0.0029
GO:0006941	Striated muscle contraction	3 of 109	1.24	0.0159
GO:0002824	Positive regulation of adaptive immune response based on somatic recombination of immune receptors built from immunoglobulin superfamily domains	3 of 110	1.24	0.0163
GO:0007610	Behavior	16 of 598	1.23	9.76e-13
GO:1903169	Regulation of calcium ion transmembrane transport	5 of 186	1.23	0.00053
GO:0006109	Regulation of carbohydrate metabolic process	5 of 189	1.23	0.00056
GO:0030595	Leukocyte chemotaxis	4 of 149	1.23	0.0030
GO:0031058	Positive regulation of histone modification	3 of 111	1.23	0.0167
GO:0048511	Rhythmic process	7 of 270	1.22	1.84e-05
GO:0006936	Muscle contraction	6 of 230	1.22	0.00010
GO:0071216	Cellular response to biotic stimulus	6 of 232	1.22	0.00011
GO:0044703	Multi-organism reproductive process	5 of 190	1.22	0.00057
GO:0043406	Positive regulation of MAP kinase activity	3 of 116	1.22	0.0185
GO:0002708	Positive regulation of lymphocyte mediated immunity	3 of 116	1.22	0.0185
GO:0022898	Regulation of transmembrane transporter activity	7 of 276	1.21	2.04e-05
GO:0071222	Cellular response to lipopolysaccharide	5 of 195	1.21	0.00064
GO:0008015	Blood circulation	10 of 403	1.2	1.31e-07
GO:0048638	Regulation of developmental growth	8 of 321	1.2	3.99e-06
GO:0003012	Muscle system process	7 of 283	1.2	2.30e-05
GO:0044706	Multi-multicellular organism process	5 of 200	1.2	0.00069
GO:1901888	Regulation of cell junction assembly	5 of 201	1.2	0.00071
GO:0008016	Regulation of heart contraction	5 of 201	1.2	0.00071
GO:0007204	Positive regulation of cytosolic calcium ion concentration	5 of 201	1.2	0.00071
GO:0002718	Regulation of cytokine production involved in immune response	3 of 120	1.2	0.0199
GO:0099536	Synaptic signaling	11 of 456	1.19	2.96e-08
GO:0050767	Regulation of neurogenesis	9 of 368	1.19	8.02e-07
GO:0030307	Positive regulation of cell growth	4 of 166	1.19	0.0043
GO:0006898	Receptor-mediated endocytosis	4 of 166	1.19	0.0043
GO:0050708	Regulation of protein secretion	6 of 250	1.18	0.00015
GO:0099537	Trans-synaptic signaling	10 of 426	1.17	1.80e-07
GO:0051051	Negative regulation of transport	10 of 432	1.17	1.99e-07
GO:0050808	Synapse organization	7 of 298	1.17	3.05e-05
GO:0070372	Regulation of ERK1 and ERK2 cascade	7 of 299	1.17	3.10e-05
GO:0050673	Epithelial cell proliferation	4 of 170	1.17	0.0046
GO:0007565	Female pregnancy	4 of 170	1.17	0.0046
GO:0034250	Positive regulation of cellular amide metabolic process	4 of 172	1.17	0.0047
GO:0002688	Regulation of leukocyte chemotaxis	3 of 128	1.17	0.0233
GO:0051924	Regulation of calcium ion transport	6 of 266	1.16	0.00020
GO:0000165	MAPK cascade	5 of 219	1.16	0.00099
GO:0048565	Digestive tract development	3 of 131	1.16	0.0245
GO:0009755	Hormone-mediated signaling pathway	3 of 133	1.16	0.0255
GO:0051960	Regulation of nervous system development	10 of 447	1.15	2.63e-07
GO:0007268	Chemical synaptic transmission	9 of 409	1.15	1.62e-06
GO:0032496	Response to lipopolysaccharide	7 of 314	1.15	4.07e-05
GO:0071902	Positive regulation of protein serine/threonine kinase activity	5 of 226	1.15	0.0011
GO:0010469	Regulation of signaling receptor activity	4 of 179	1.15	0.0053
GO:0071466	Cellular response to xenobiotic stimulus	4 of 181	1.15	0.0055
GO:0051099	Positive regulation of binding	4 of 181	1.15	0.0055
GO:0045598	Regulation of fat cell differentiation	3 of 135	1.15	0.0264
GO:0090066	Regulation of anatomical structure size	11 of 505	1.14	6.78e-08
GO:0071407	Cellular response to organic cyclic compound	11 of 508	1.14	6.89e-08
GO:0051348	Negative regulation of transferase activity	6 of 274	1.14	0.00023
GO:0033673	Negative regulation of kinase activity	5 of 229	1.14	0.0012
GO:0043405	Regulation of MAP kinase activity	4 of 185	1.14	0.0059
GO:1903530	Regulation of secretion by cell	12 of 564	1.13	1.78e-08
GO:1904062	Regulation of cation transmembrane transport	8 of 378	1.13	1.12e-05
GO:1903532	Positive regulation of secretion by cell	6 of 282	1.13	0.00026
GO:0048545	Response to steroid hormone	6 of 285	1.13	0.00028
GO:0031056	Regulation of histone modification	4 of 188	1.13	0.0061
GO:0051046	Regulation of secretion	13 of 620	1.12	4.59e-09
GO:0036293	Response to decreased oxygen levels	6 of 291	1.12	0.00030
GO:0019932	Second-messenger-mediated signaling	5 of 239	1.12	0.0014
GO:0008217	Regulation of blood pressure	4 of 191	1.12	0.0064
GO:0048167	Regulation of synaptic plasticity	4 of 192	1.12	0.0065
GO:0050905	Neuromuscular process	3 of 144	1.12	0.0308
GO:0019216	Regulation of lipid metabolic process	7 of 346	1.11	6.79e-05
GO:0050900	Leukocyte migration	5 of 249	1.11	0.0016
GO:0030856	Regulation of epithelial cell differentiation	3 of 149	1.11	0.0334
GO:0044089	Positive regulation of cellular component biogenesis	10 of 500	1.1	6.43e-07
GO:0010959	Regulation of metal ion transport	8 of 405	1.1	1.71e-05
GO:0002687	Positive regulation of leukocyte migration	3 of 151	1.1	0.0347
GO:0043254	Regulation of protein-containing complex assembly	8 of 413	1.09	1.90e-05
GO:0006469	Negative regulation of protein kinase activity	4 of 206	1.09	0.0080
GO:0048732	Gland development	8 of 419	1.08	2.04e-05
GO:0045936	Negative regulation of phosphate metabolic process	8 of 424	1.08	2.20e-05
GO:0019221	Cytokine-mediated signaling pathway	7 of 369	1.08	9.92e-05
GO:0050727	Regulation of inflammatory response	7 of 371	1.08	0.00010
GO:0030100	Regulation of endocytosis	4 of 209	1.08	0.0084
GO:0010675	Regulation of cellular carbohydrate metabolic process	3 of 158	1.08	0.0385
GO:0043269	Regulation of ion transport	13 of 700	1.07	1.36e-08
GO:0006954	Inflammatory response	10 of 538	1.07	1.13e-06
GO:0045862	Positive regulation of proteolysis	7 of 375	1.07	0.00011
GO:0006959	Humoral immune response	5 of 268	1.07	0.0022
GO:0009612	Response to mechanical stimulus	4 of 214	1.07	0.0090
GO:0017157	Regulation of exocytosis	4 of 218	1.07	0.0095
GO:0071396	Cellular response to lipid	9 of 502	1.06	7.10e-06
GO:1903039	Positive regulation of leukocyte cell-cell adhesion	5 of 274	1.06	0.0024
GO:0001666	Response to hypoxia	5 of 278	1.06	0.0025
GO:0051896	Regulation of protein kinase B signaling	3 of 166	1.06	0.0429
GO:0006937	Regulation of muscle contraction	3 of 167	1.06	0.0435
GO:0044057	Regulation of system process	10 of 567	1.05	1.62e-06
GO:0034765	Regulation of ion transmembrane transport	9 of 504	1.05	7.23e-06
GO:0034599	Cellular response to oxidative stress	4 of 224	1.05	0.0104
GO:0009636	Response to toxic substance	4 of 229	1.05	0.0111
GO:0019722	Calcium-mediated signaling	3 of 169	1.05	0.0448
GO:0000302	Response to reactive oxygen species	3 of 169	1.05	0.0448
GO:0014070	Response to organic cyclic compound	15 of 861	1.04	1.58e-09
GO:0010817	Regulation of hormone levels	9 of 525	1.04	9.41e-06
GO:0030336	Negative regulation of cell migration	5 of 288	1.04	0.0029
GO:2001234	Negative regulation of apoptotic signaling pathway	4 of 230	1.04	0.0112
GO:0002685	Regulation of leukocyte migration	4 of 231	1.04	0.0114
GO:0009266	Response to temperature stimulus	3 of 172	1.04	0.0464
GO:0008285	Negative regulation of cell population proliferation	12 of 713	1.03	1.26e-07
GO:0034762	Regulation of transmembrane transport	10 of 587	1.03	2.11e-06
GO:0071363	Cellular response to growth factor stimulus	8 of 473	1.03	4.28e-05
GO:1901615	Organic hydroxy compound metabolic process	8 of 478	1.03	4.51e-05
GO:0031331	Positive regulation of cellular catabolic process	7 of 413	1.03	0.00018
GO:0045860	Positive regulation of protein kinase activity	7 of 416	1.03	0.00019
GO:0019058	Viral life cycle	3 of 178	1.03	0.0499
GO:0060627	Regulation of vesicle-mediated transport	9 of 551	1.02	1.33e-05
GO:0043410	Positive regulation of MAPK cascade	8 of 481	1.02	4.69e-05
GO:0010038	Response to metal ion	6 of 362	1.02	0.00085
GO:0042176	Regulation of protein catabolic process	6 of 367	1.02	0.00090
GO:0042326	Negative regulation of phosphorylation	6 of 368	1.02	0.00091
GO:0016032	Viral process	4 of 242	1.02	0.0132
GO:0001934	Positive regulation of protein phosphorylation	12 of 747	1.01	1.73e-07
GO:0033674	Positive regulation of kinase activity	8 of 494	1.01	5.57e-05
GO:0050870	Positive regulation of T cell activation	4 of 251	1.01	0.0148
GO:0042327	Positive regulation of phosphorylation	13 of 826	1.0	5.63e-08
GO:0033993	Response to lipid	13 of 827	1.0	5.63e-08
GO:0097190	Apoptotic signaling pathway	5 of 318	1.0	0.0042
GO:0051347	Positive regulation of transferase activity	9 of 586	0.99	1.97e-05
GO:0010942	Positive regulation of cell death	9 of 590	0.99	2.04e-05
GO:0071900	Regulation of protein serine/threonine kinase activity	6 of 386	0.99	0.0011
GO:0001933	Negative regulation of protein phosphorylation	5 of 326	0.99	0.0046
GO:0040008	Regulation of growth	10 of 671	0.98	6.28e-06
GO:0009895	Negative regulation of catabolic process	5 of 329	0.98	0.0047
GO:0002699	Positive regulation of immune effector process	4 of 264	0.98	0.0173
GO:0051091	Positive regulation of DNA-binding transcription factor activity	4 of 267	0.98	0.0179
GO:1901701	Cellular response to oxygen-containing compound	15 of 1057	0.96	1.05e-08
GO:0009719	Response to endogenous stimulus	19 of 1363	0.95	3.36e-11
GO:0007267	Cell-cell signaling	15 of 1079	0.95	1.34e-08
GO:0071417	Cellular response to organonitrogen compound	8 of 574	0.95	0.00014
GO:0042391	Regulation of membrane potential	6 of 428	0.95	0.0019
GO:0001558	Regulation of cell growth	6 of 428	0.95	0.0019
GO:0045765	Regulation of angiogenesis	4 of 288	0.95	0.0226
GO:0071495	Cellular response to endogenous stimulus	15 of 1103	0.94	1.58e-08
GO:0009617	Response to bacterium	9 of 663	0.94	4.46e-05
GO:0051345	Positive regulation of hydrolase activity	8 of 589	0.94	0.00017
GO:0031400	Negative regulation of protein modification process	7 of 506	0.94	0.00055
GO:0043065	Positive regulation of apoptotic process	7 of 507	0.94	0.00056
GO:2001233	Regulation of apoptotic signaling pathway	5 of 365	0.94	0.0068
GO:0006979	Response to oxidative stress	5 of 368	0.94	0.0070
GO:0051130	Positive regulation of cellular component organization	14 of 1049	0.93	6.68e-08
GO:0070201	Regulation of establishment of protein localization	7 of 528	0.93	0.00069
GO:0032103	Positive regulation of response to external stimulus	6 of 453	0.93	0.0024
GO:0050878	Regulation of body fluid levels	5 of 371	0.93	0.0072
GO:0043086	Negative regulation of catalytic activity	10 of 771	0.92	1.77e-05
GO:0010035	Response to inorganic substance	7 of 532	0.92	0.00071
GO:0031667	Response to nutrient levels	6 of 461	0.92	0.0026
GO:0002696	Positive regulation of leukocyte activation	5 of 384	0.92	0.0082
GO:0031401	Positive regulation of protein modification process	13 of 1018	0.91	3.70e-07
GO:0032102	Negative regulation of response to external stimulus	5 of 387	0.91	0.0085
GO:0043085	Positive regulation of catalytic activity	15 of 1191	0.9	3.04e-08
GO:0010243	Response to organonitrogen compound	12 of 963	0.9	1.72e-06
GO:0034097	Response to cytokine	10 of 804	0.9	2.32e-05
GO:0031347	Regulation of defense response	8 of 638	0.9	0.00027
GO:0045785	Positive regulation of cell adhesion	6 of 485	0.9	0.0032
GO:1901700	Response to oxygen-containing compound	19 of 1547	0.89	2.26e-10
GO:0045321	Leukocyte activation	7 of 574	0.89	0.0011
GO:0051050	Positive regulation of transport	11 of 915	0.88	9.04e-06
GO:0045859	Regulation of protein kinase activity	8 of 663	0.88	0.00034
GO:0001932	Regulation of protein phosphorylation	13 of 1108	0.87	8.55e-07
GO:0043549	Regulation of kinase activity	9 of 778	0.87	0.00014
GO:0045596	Negative regulation of cell differentiation	8 of 685	0.87	0.00042
GO:0001775	Cell activation	8 of 693	0.87	0.00045
GO:0034248	Regulation of cellular amide metabolic process	6 of 516	0.87	0.0043
GO:0006935	Chemotaxis	6 of 516	0.87	0.0043
GO:0046903	Secretion	6 of 520	0.87	0.0044
GO:0045861	Negative regulation of proteolysis	4 of 339	0.87	0.0372
GO:0010506	Regulation of autophagy	4 of 346	0.87	0.0395
GO:0010628	Positive regulation of gene expression	13 of 1146	0.86	1.15e-06
GO:0032101	Regulation of response to external stimulus	11 of 964	0.86	1.39e-05
GO:0044087	Regulation of cellular component biogenesis	11 of 971	0.86	1.48e-05
GO:0045597	Positive regulation of cell differentiation	10 of 876	0.86	4.44e-05
GO:0031329	Regulation of cellular catabolic process	9 of 789	0.86	0.00015
GO:0031346	Positive regulation of cell projection organization	4 of 347	0.86	0.0399
GO:0045787	Positive regulation of cell cycle	4 of 349	0.86	0.0406
GO:0051346	Negative regulation of hydrolase activity	4 of 354	0.86	0.0421
GO:0042325	Regulation of phosphorylation	14 of 1251	0.85	3.70e-07
GO:1902533	Positive regulation of intracellular signal transduction	11 of 997	0.85	1.82e-05
GO:0043066	Negative regulation of apoptotic process	10 of 891	0.85	4.99e-05
GO:0071345	Cellular response to cytokine stimulus	8 of 711	0.85	0.00053
GO:0019725	Cellular homeostasis	7 of 628	0.85	0.0017
GO:0060548	Negative regulation of cell death	11 of 1016	0.84	2.05e-05
GO:0051338	Regulation of transferase activity	10 of 912	0.84	5.96e-05
GO:0030162	Regulation of proteolysis	8 of 739	0.84	0.00067
GO:0010876	Lipid localization	4 of 365	0.84	0.0461
GO:0044282	Small molecule catabolic process	4 of 369	0.84	0.0475
GO:0044093	Positive regulation of molecular function	17 of 1587	0.83	1.58e-08
GO:0051093	Negative regulation of developmental process	10 of 933	0.83	7.01e-05
GO:0050865	Regulation of cell activation	7 of 658	0.83	0.0022
GO:0048871	Multicellular organismal homeostasis	4 of 372	0.83	0.0485
GO:0002252	Immune effector process	4 of 375	0.83	0.0497
GO:0051094	Positive regulation of developmental process	14 of 1332	0.82	7.37e-07
GO:0010648	Negative regulation of cell communication	14 of 1348	0.82	8.38e-07
GO:0023057	Negative regulation of signaling	14 of 1354	0.82	8.57e-07
GO:0044092	Negative regulation of molecular function	12 of 1143	0.82	8.56e-06
GO:0009725	Response to hormone	8 of 762	0.82	0.00079
GO:0001819	Positive regulation of cytokine production	5 of 482	0.82	0.0192
GO:0009894	Regulation of catabolic process	10 of 988	0.81	0.00011
GO:0051247	Positive regulation of protein metabolic process	15 of 1512	0.8	3.84e-07
GO:0051336	Regulation of hydrolase activity	10 of 1011	0.8	0.00013
GO:0002694	Regulation of leukocyte activation	6 of 601	0.8	0.0081
GO:0010638	Positive regulation of organelle organization	5 of 508	0.8	0.0235
GO:0051049	Regulation of transport	17 of 1763	0.79	5.31e-08
GO:0031399	Regulation of protein modification process	15 of 1560	0.79	5.65e-07
GO:0051248	Negative regulation of protein metabolic process	10 of 1038	0.79	0.00016
GO:0051241	Negative regulation of multicellular organismal process	10 of 1035	0.79	0.00016
GO:0040012	Regulation of locomotion	10 of 1032	0.79	0.00016
GO:0007417	Central nervous system development	10 of 1035	0.79	0.00016
GO:0022603	Regulation of anatomical structure morphogenesis	9 of 920	0.79	0.00042
GO:0030334	Regulation of cell migration	9 of 927	0.79	0.00045
GO:0032879	Regulation of localization	20 of 2103	0.78	2.04e-09
GO:0071310	Cellular response to organic substance	19 of 2019	0.78	6.96e-09
GO:0042127	Regulation of cell population proliferation	16 of 1669	0.78	1.70e-07
GO:0009968	Negative regulation of signal transduction	12 of 1252	0.78	1.90e-05
GO:0008284	Positive regulation of cell population proliferation	9 of 945	0.78	0.00051
GO:0032880	Regulation of protein localization	8 of 852	0.78	0.0015
GO:0030335	Positive regulation of cell migration	5 of 529	0.78	0.0273
GO:0051240	Positive regulation of multicellular organismal process	14 of 1505	0.77	2.56e-06
GO:0022008	Neurogenesis	12 of 1290	0.77	2.39e-05
GO:0060341	Regulation of cellular localization	9 of 963	0.77	0.00058
GO:0098662	Inorganic cation transmembrane transport	6 of 649	0.77	0.0113
GO:0030001	Metal ion transport	6 of 649	0.77	0.0113
GO:0010941	Regulation of cell death	15 of 1651	0.76	1.05e-06
GO:0050877	Nervous system process	13 of 1423	0.76	9.76e-06
GO:0098542	Defense response to other organism	9 of 989	0.76	0.00069
GO:0003008	System process	18 of 2029	0.75	4.30e-08
GO:0042981	Regulation of apoptotic process	13 of 1462	0.75	1.28e-05
GO:0010629	Negative regulation of gene expression	8 of 899	0.75	0.0021
GO:0030155	Regulation of cell adhesion	7 of 784	0.75	0.0053
GO:0031175	Neuron projection development	6 of 674	0.75	0.0134
GO:0048585	Negative regulation of response to stimulus	14 of 1612	0.74	5.44e-06
GO:0044419	Biological process involved in interspecies interaction between organisms	13 of 1490	0.74	1.53e-05
GO:2000026	Regulation of multicellular organismal development	12 of 1389	0.74	4.55e-05
GO:0006952	Defense response	12 of 1394	0.74	4.69e-05
GO:0051129	Negative regulation of cellular component organization	6 of 691	0.74	0.0149
GO:0051239	Regulation of multicellular organismal process	23 of 2749	0.73	2.26e-10
GO:0009605	Response to external stimulus	20 of 2355	0.73	7.88e-09
GO:0008283	Cell population proliferation	6 of 712	0.73	0.0169
GO:0010033	Response to organic substance	22 of 2692	0.72	1.55e-09
GO:0010647	Positive regulation of cell communication	14 of 1693	0.72	8.98e-06
GO:0023056	Positive regulation of signaling	14 of 1698	0.72	9.18e-06
GO:0045595	Regulation of cell differentiation	13 of 1582	0.72	2.57e-05
GO:0051707	Response to other organism	11 of 1328	0.72	0.00018
GO:0050776	Regulation of immune response	7 of 844	0.72	0.0075
GO:0070887	Cellular response to chemical stimulus	21 of 2609	0.71	4.69e-09
GO:0080134	Regulation of response to stress	11 of 1373	0.71	0.00024
GO:0009628	Response to abiotic stimulus	9 of 1107	0.71	0.0014
GO:0008219	Cell death	9 of 1118	0.71	0.0015
GO:0009887	Animal organ morphogenesis	8 of 997	0.71	0.0038
GO:0001817	Regulation of cytokine production	6 of 739	0.71	0.0199
GO:0035556	Intracellular signal transduction	12 of 1518	0.7	0.00010
GO:0009967	Positive regulation of signal transduction	12 of 1525	0.7	0.00011
GO:0035295	Tube development	7 of 880	0.7	0.0092
GO:0006812	Cation transport	7 of 886	0.7	0.0095
GO:0045087	Innate immune response	6 of 754	0.7	0.0216
GO:0065008	Regulation of biological quality	28 of 3654	0.69	1.39e-13
GO:0050793	Regulation of developmental process	19 of 2492	0.69	9.36e-08
GO:0006915	Apoptotic process	8 of 1041	0.69	0.0048
GO:0072359	Circulatory system development	7 of 901	0.69	0.0104
GO:0016477	Cell migration	7 of 903	0.69	0.0105
GO:0007420	Brain development	6 of 775	0.69	0.0244
GO:1902531	Regulation of intracellular signal transduction	13 of 1726	0.68	5.90e-05
GO:0019752	Carboxylic acid metabolic process	6 of 819	0.67	0.0310
GO:0009653	Anatomical structure morphogenesis	16 of 2229	0.66	5.32e-06
GO:0009891	Positive regulation of biosynthetic process	15 of 2080	0.66	1.36e-05
GO:0048584	Positive regulation of response to stimulus	15 of 2131	0.65	1.77e-05
GO:0002682	Regulation of immune system process	10 of 1438	0.65	0.0017
GO:0048699	Generation of neurons	8 of 1131	0.65	0.0075
GO:0007399	Nervous system development	15 of 2188	0.64	2.25e-05
GO:0031328	Positive regulation of cellular biosynthetic process	14 of 2041	0.64	5.70e-05
GO:0006955	Immune response	9 of 1321	0.64	0.0044
GO:0007186	G protein-coupled receptor signaling pathway	8 of 1174	0.64	0.0092
GO:0002684	Positive regulation of immune system process	6 of 874	0.64	0.0407
GO:0050790	Regulation of catalytic activity	16 of 2370	0.63	1.06e-05
GO:0030182	Neuron differentiation	7 of 1062	0.62	0.0233
GO:0007166	Cell surface receptor signaling pathway	13 of 2040	0.61	0.00028
GO:0048468	Cell development	11 of 1719	0.61	0.0014
GO:0045944	Positive regulation of transcription by RNA polymerase II	8 of 1250	0.61	0.0131
GO:0042221	Response to chemical	25 of 4010	0.6	2.04e-09
GO:0010646	Regulation of cell communication	21 of 3355	0.6	1.54e-07
GO:0023051	Regulation of signaling	21 of 3367	0.6	1.62e-07
GO:0065009	Regulation of molecular function	19 of 3085	0.59	1.62e-06
GO:0031325	Positive regulation of cellular metabolic process	19 of 3114	0.59	1.83e-06
GO:0010604	Positive regulation of macromolecule metabolic process	21 of 3533	0.58	3.39e-07
GO:0006950	Response to stress	20 of 3358	0.58	9.56e-07
GO:0009966	Regulation of signal transduction	18 of 2978	0.58	6.02e-06
GO:0009893	Positive regulation of metabolic process	22 of 3847	0.56	1.97e-07
GO:0010557	Positive regulation of macromolecule biosynthetic process	11 of 1935	0.56	0.0035
GO:0042592	Homeostatic process	8 of 1406	0.56	0.0248
GO:0009890	Negative regulation of biosynthetic process	9 of 1622	0.55	0.0151
GO:0051253	Negative regulation of RNA metabolic process	8 of 1434	0.55	0.0277
GO:0051172	Negative regulation of nitrogen compound metabolic process	13 of 2403	0.54	0.0013
GO:0051173	Positive regulation of nitrogen compound metabolic process	17 of 3166	0.53	6.08e-05
GO:0031324	Negative regulation of cellular metabolic process	12 of 2265	0.53	0.0030
GO:0045935	Positive regulation of nucleobase-containing compound metabolic process	11 of 2056	0.53	0.0053
GO:0002376	Immune system process	11 of 2121	0.52	0.0067
GO:0045893	Positive regulation of transcription, DNA-templated	9 of 1710	0.52	0.0206
GO:0010605	Negative regulation of macromolecule metabolic process	14 of 2760	0.51	0.0011
GO:0033554	Cellular response to stress	8 of 1572	0.51	0.0451
GO:0071705	Nitrogen compound transport	8 of 1580	0.51	0.0461
GO:0007154	Cell communication	26 of 5165	0.5	1.85e-08
GO:0023052	Signaling	25 of 5057	0.5	8.24e-08
GO:0048731	System development	19 of 3867	0.49	3.57e-05
GO:0048583	Regulation of response to stimulus	19 of 3931	0.49	4.44e-05
GO:0009056	Catabolic process	9 of 1976	0.46	0.0481
GO:0007165	Signal transduction	21 of 4714	0.45	2.58e-05
GO:0048523	Negative regulation of cellular process	21 of 4736	0.45	2.77e-05
GO:0048519	Negative regulation of biological process	23 of 5313	0.44	7.23e-06
GO:0048513	Animal organ development	14 of 3246	0.44	0.0051
GO:0032501	Multicellular organismal process	27 of 6490	0.42	1.71e-07
GO:0048522	Positive regulation of cellular process	23 of 5584	0.42	1.60e-05
GO:0051641	Cellular localization	11 of 2677	0.42	0.0348
GO:0051716	Cellular response to stimulus	25 of 6357	0.4	5.39e-06
GO:0048856	Anatomical structure development	20 of 5117	0.4	0.00038
GO:0030154	Cell differentiation	14 of 3507	0.4	0.0099
GO:0048518	Positive regulation of biological process	24 of 6207	0.39	1.87e-05
GO:0032502	Developmental process	22 of 5657	0.39	9.04e-05
GO:0051179	Localization	17 of 4512	0.38	0.0038
GO:0009889	Regulation of biosynthetic process	16 of 4205	0.38	0.0057
GO:1901360	Organic cyclic compound metabolic process	12 of 3181	0.38	0.0406
GO:0050896	Response to stimulus	29 of 7835	0.37	1.31e-07
GO:0031323	Regulation of cellular metabolic process	21 of 5681	0.37	0.00042
GO:0010468	Regulation of gene expression	18 of 4899	0.37	0.0029
GO:0006810	Transport	14 of 3785	0.37	0.0193
GO:0031326	Regulation of cellular biosynthetic process	15 of 4143	0.36	0.0148
GO:0019222	Regulation of metabolic process	24 of 6784	0.35	8.26e-05
GO:0051171	Regulation of nitrogen compound metabolic process	19 of 5734	0.32	0.0056
GO:0080090	Regulation of primary metabolic process	19 of 5899	0.31	0.0077
GO:0071704	Organic substance metabolic process	20 of 7522	0.23	0.0481
GO:0050794	Regulation of cellular process	26 of 11025	0.18	0.0213
GO:0065007	Biological regulation	29 of 12385	0.17	0.0033
GO:0009987	Cellular process	30 of 14826	0.11	0.0327

## Sheet: Molecular Function
Table 2
GO-Term	Description	Count in Network	Strength	False Discovery Rate
GO:0005334	Norepinephrine:sodium symporter activity	2 of 3	2.63	0.0053
GO:0005330	Dopamine:sodium symporter activity	2 of 3	2.63	0.0053
GO:0005163	Nerve growth factor receptor binding	2 of 5	2.41	0.0101
GO:0008504	Monoamine transmembrane transporter activity	3 of 9	2.33	0.00038
GO:0043176	Amine binding	4 of 13	2.29	2.06e-05
GO:0015378	Sodium:chloride symporter activity	3 of 10	2.28	0.00045
GO:0035240	Dopamine binding	2 of 7	2.26	0.0150
GO:0051378	Serotonin binding	3 of 12	2.2	0.00065
GO:0005326	Neurotransmitter transmembrane transporter activity	3 of 19	2.0	0.0015
GO:0050998	Nitric-oxide synthase binding	2 of 15	1.93	0.0451
GO:0071813	Lipoprotein particle binding	3 of 28	1.83	0.0040
GO:0051721	Protein phosphatase 2A binding	3 of 31	1.79	0.0048
GO:0032813	Tumor necrosis factor receptor superfamily binding	3 of 50	1.58	0.0142
GO:1901618	Organic hydroxy compound transmembrane transporter activity	3 of 53	1.56	0.0156
GO:0031072	Heat shock protein binding	4 of 126	1.3	0.0101
GO:0005125	Cytokine activity	7 of 234	1.28	5.56e-05
GO:0005126	Cytokine receptor binding	8 of 270	1.27	2.06e-05
GO:0008083	Growth factor activity	4 of 162	1.2	0.0209
GO:0048018	Receptor ligand activity	9 of 499	1.06	5.56e-05
GO:0005102	Signaling receptor binding	15 of 1499	0.8	8.04e-06
GO:0044877	Protein-containing complex binding	11 of 1261	0.74	0.00068
GO:0098772	Molecular function regulator activity	15 of 1960	0.69	5.56e-05
GO:0042802	Identical protein binding	12 of 2144	0.55	0.0103
GO:0005515	Protein binding	27 of 7242	0.37	2.06e-05
GO:0043169	Cation binding	16 of 4335	0.37	0.0423
GO:0005488	Binding	31 of 12838	0.19	0.00066

## Sheet: Cellular Component
Table 3
GO-Term	Description	Count in Network	Strength	False Discovery Rate
GO:0098691	Dopaminergic synapse	2 of 11	2.06	0.0111
GO:0099056	Integral component of presynaptic membrane	5 of 75	1.63	1.93e-05
GO:0043679	Axon terminus	5 of 114	1.45	0.00012
GO:0099055	Integral component of postsynaptic membrane	5 of 118	1.43	0.00013
GO:0042734	Presynaptic membrane	6 of 146	1.42	1.62e-05
GO:0005901	Caveola	3 of 78	1.39	0.0157
GO:0045121	Membrane raft	8 of 320	1.2	4.77e-06
GO:0045211	Postsynaptic membrane	6 of 268	1.15	0.00032
GO:0150034	Distal axon	6 of 281	1.13	0.00040
GO:0098793	Presynapse	11 of 525	1.12	8.13e-08
GO:0043025	Neuronal cell body	10 of 502	1.1	6.42e-07
GO:0008021	Synaptic vesicle	4 of 212	1.08	0.0193
GO:0097060	Synaptic membrane	7 of 375	1.07	0.00016
GO:0036477	Somatodendritic compartment	15 of 855	1.05	6.54e-10
GO:0030425	Dendrite	11 of 624	1.05	4.25e-07
GO:0030424	Axon	11 of 651	1.03	5.25e-07
GO:0098978	Glutamatergic synapse	5 of 334	0.98	0.0106
GO:0098794	Postsynapse	9 of 621	0.96	3.98e-05
GO:0043005	Neuron projection	18 of 1391	0.92	3.63e-10
GO:0045202	Synapse	17 of 1350	0.9	1.26e-09
GO:0120025	Plasma membrane bounded cell projection	20 of 2268	0.75	2.18e-09
GO:0030054	Cell junction	18 of 2115	0.73	6.68e-08
GO:0098590	Plasma membrane region	10 of 1237	0.71	0.00093
GO:0005887	Integral component of plasma membrane	11 of 1706	0.61	0.0024
GO:0005615	Extracellular space	15 of 3247	0.47	0.0026
GO:0031410	Cytoplasmic vesicle	11 of 2482	0.45	0.0479
GO:0005576	Extracellular region	16 of 4175	0.39	0.0111
GO:0005886	Plasma membrane	19 of 5544	0.34	0.0078

## Sheet: KEEG Pathways
Table 4
Pathways	Description	Count in Network	Strength	False Discovery Rate
hsa05144	Malaria	6 of 46	1.92	5.85e-08
hsa05332	Graft-versus-host disease	4 of 36	1.85	1.64e-05
hsa05143	African trypanosomiasis	4 of 36	1.85	1.64e-05
hsa04940	Type I diabetes mellitus	4 of 38	1.83	1.64e-05
hsa01523	Antifolate resistance	3 of 31	1.79	0.00028
hsa05323	Rheumatoid arthritis	6 of 83	1.66	8.02e-07
hsa05134	Legionellosis	4 of 55	1.66	3.99e-05
hsa05321	Inflammatory bowel disease	4 of 59	1.63	4.92e-05
hsa04657	IL-17 signaling pathway	6 of 91	1.62	9.02e-07
hsa05142	Chagas disease	6 of 97	1.59	9.72e-07
hsa05030	Cocaine addiction	3 of 49	1.59	0.00085
hsa05330	Allograft rejection	2 of 34	1.57	0.0091
hsa05133	Pertussis	4 of 73	1.54	0.00010
hsa04933	AGE-RAGE signaling pathway in diabetic complications	5 of 96	1.52	1.64e-05
hsa05146	Amoebiasis	5 of 101	1.5	1.64e-05
hsa05219	Bladder cancer	2 of 40	1.5	0.0115
hsa04726	Serotonergic synapse	5 of 108	1.47	2.04e-05
hsa04930	Type II diabetes mellitus	2 of 45	1.45	0.0134
hsa05140	Leishmaniasis	3 of 69	1.44	0.0019
hsa04061	Viral protein interaction with cytokine and cytokine receptor	4 of 96	1.42	0.00027
hsa04721	Synaptic vesicle cycle	3 of 72	1.42	0.0020
hsa05135	Yersinia infection	5 of 124	1.41	3.44e-05
hsa04620	Toll-like receptor signaling pathway	4 of 100	1.41	0.00028
hsa05418	Fluid shear stress and atherosclerosis	5 of 129	1.39	3.91e-05
hsa05164	Influenza A	6 of 163	1.37	1.25e-05
hsa04668	TNF signaling pathway	4 of 111	1.36	0.00039
hsa05410	Hypertrophic cardiomyopathy	3 of 88	1.34	0.0032
hsa04640	Hematopoietic cell lineage	3 of 90	1.33	0.0033
hsa04713	Circadian entrainment	3 of 91	1.32	0.0033
hsa04750	Inflammatory mediator regulation of TRP channels	3 of 92	1.32	0.0034
hsa04623	Cytosolic DNA-sensing pathway	2 of 62	1.31	0.0224
hsa04728	Dopaminergic synapse	4 of 126	1.3	0.00059
hsa04612	Antigen processing and presentation	2 of 64	1.3	0.0234
hsa05031	Amphetamine addiction	2 of 65	1.29	0.0238
hsa04659	Th17 cell differentiation	3 of 99	1.28	0.0041
hsa04625	C-type lectin receptor signaling pathway	3 of 101	1.28	0.0042
hsa04064	NF-kappa B signaling pathway	3 of 101	1.28	0.0042
hsa04622	RIG-I-like receptor signaling pathway	2 of 69	1.27	0.0263
hsa04621	NOD-like receptor signaling pathway	5 of 173	1.26	0.00013
hsa05163	Human cytomegalovirus infection	6 of 217	1.24	2.54e-05
hsa04932	Non-alcoholic fatty liver disease	4 of 146	1.24	0.00096
hsa04722	Neurotrophin signaling pathway	3 of 112	1.23	0.0054
hsa01521	EGFR tyrosine kinase inhibitor resistance	2 of 77	1.22	0.0319
hsa05161	Hepatitis B	4 of 158	1.21	0.0012
hsa04060	Cytokine-cytokine receptor interaction	7 of 282	1.2	1.26e-05
hsa04380	Osteoclast differentiation	3 of 120	1.2	0.0063
hsa04742	Taste transduction	2 of 80	1.2	0.0338
hsa04010	MAPK signaling pathway	7 of 286	1.19	1.26e-05
hsa04024	cAMP signaling pathway	5 of 207	1.19	0.00027
hsa05152	Tuberculosis	4 of 165	1.19	0.0014
hsa04727	GABAergic synapse	2 of 85	1.17	0.0373
hsa05010	Alzheimer disease	8 of 354	1.16	4.36e-06
hsa04210	Apoptosis	3 of 131	1.16	0.0079
hsa04540	Gap junction	2 of 87	1.16	0.0385
hsa04350	TGF-beta signaling pathway	2 of 91	1.15	0.0413
hsa05162	Measles	3 of 137	1.14	0.0086
hsa05012	Parkinson disease	5 of 236	1.13	0.00043
hsa05130	Pathogenic Escherichia coli infection	4 of 187	1.13	0.0020
hsa05414	Dilated cardiomyopathy	2 of 94	1.13	0.0434
hsa05322	Systemic lupus erythematosus	2 of 94	1.13	0.0434
hsa01522	Endocrine resistance	2 of 94	1.13	0.0434
hsa04020	Calcium signaling pathway	4 of 191	1.12	0.0021
hsa05034	Alcoholism	3 of 146	1.12	0.0099
hsa04217	Necroptosis	3 of 147	1.11	0.0099
hsa04218	Cellular senescence	3 of 150	1.1	0.0103
hsa04660	T cell receptor signaling pathway	2 of 100	1.1	0.0469
hsa04066	HIF-1 signaling pathway	2 of 102	1.1	0.0481
hsa05145	Toxoplasmosis	2 of 103	1.09	0.0483
hsa05132	Salmonella infection	4 of 209	1.08	0.0028
hsa05160	Hepatitis C	3 of 157	1.08	0.0115
hsa05131	Shigellosis	4 of 218	1.07	0.0032
hsa05202	Transcriptional misregulation in cancer	3 of 171	1.05	0.0135
hsa05167	Kaposi sarcoma-associated herpesvirus infection	3 of 187	1.01	0.0170
hsa05169	Epstein-Barr virus infection	3 of 192	1.0	0.0180
hsa05020	Prion disease	4 of 263	0.99	0.0054
hsa05205	Proteoglycans in cancer	3 of 194	0.99	0.0183
hsa04080	Neuroactive ligand-receptor interaction	5 of 329	0.98	0.0016
hsa05166	Human T-cell leukemia virus 1 infection	3 of 210	0.96	0.0224
hsa05168	Herpes simplex virus 1 infection	6 of 478	0.9	0.0010
hsa05014	Amyotrophic lateral sclerosis	4 of 350	0.86	0.0121
hsa04151	PI3K-Akt signaling pathway	4 of 349	0.86	0.0121
hsa05200	Pathways in cancer	5 of 515	0.79	0.0079

## Sheet: Tissue Expression
Table 5
Tissue	Description	Count in Network	Strength	False Discovery Rate
BTO:0001031	Peritoneal fluid	3 of 3	2.8	4.72e-06
BTO:0005591	Mesolimbic dopaminergic system	2 of 2	2.8	0.00032
BTO:0004706	Ankle joint	2 of 2	2.8	0.00032
BTO:0003698	Coronary atherosclerotic plaque	2 of 2	2.8	0.00032
BTO:0000338	Dental plaque	2 of 2	2.8	0.00032
BTO:0004249	Anterior cingulate cortex	3 of 4	2.68	7.42e-06
BTO:0004060	Fibroblast-like synoviocyte	3 of 4	2.68	7.42e-06
BTO:0001026	Polymorphonuclear leukocyte	3 of 4	2.68	7.42e-06
BTO:0003387	Raphe nucleus	4 of 6	2.63	2.10e-07
BTO:0001370	THP-1 cell	4 of 6	2.63	2.10e-07
BTO:0001034	Peritoneal macrophage	4 of 6	2.63	2.10e-07
BTO:0006153	Nigrostriatal system	2 of 3	2.63	0.00050
BTO:0004776	Striatonigral neuron	2 of 3	2.63	0.00050
BTO:0004297	Colonic epithelial cell	2 of 3	2.63	0.00050
BTO:0004138	Gingival fibroblast	2 of 3	2.63	0.00050
BTO:0003703	Rheumatoid arthritis disease specific fibroblast-like synoviocyte	2 of 3	2.63	0.00050
BTO:0003445	Carotid atherosclerotic plaque	2 of 3	2.63	0.00050
BTO:0002174	Parenchymal cell	2 of 3	2.63	0.00050
BTO:0006205	Serotonergic neuron	3 of 5	2.58	1.08e-05
BTO:0004299	Lung epithelial cell	3 of 5	2.58	1.08e-05
BTO:0003511	Alveolar epithelium	3 of 5	2.58	1.08e-05
BTO:0003350	BV-2 cell	3 of 5	2.58	1.08e-05
BTO:0002434	Dorsal raphe nucleus	3 of 5	2.58	1.08e-05
BTO:0001336	Synovial fibroblast	3 of 5	2.58	1.08e-05
BTO:0000685	Kupffer cell	3 of 5	2.58	1.08e-05
BTO:0000519	Gingiva	4 of 7	2.56	2.64e-07
BTO:0000155	Bronchoalveolar lavage fluid	4 of 7	2.56	2.64e-07
BTO:0004732	Bone marrow-derived macrophage	4 of 8	2.5	3.12e-07
BTO:0000802	Alveolar macrophage	4 of 8	2.5	3.12e-07
BTO:0003954	Dopaminergic system	3 of 6	2.5	1.37e-05
BTO:0000212	Caudate putamen	3 of 6	2.5	1.37e-05
BTO:0006244	Blood-brain barrier	2 of 4	2.5	0.00068
BTO:0005760	Alveolar epithelial cell	2 of 4	2.5	0.00068
BTO:0004901	Non-neuronal cell	2 of 4	2.5	0.00068
BTO:0004702	Ventral striatum	2 of 4	2.5	0.00068
BTO:0003364	Gingival fluid	2 of 4	2.5	0.00068
BTO:0002690	Biofilm	2 of 4	2.5	0.00068
BTO:0002279	J-774 cell	2 of 4	2.5	0.00068
BTO:0001762	Neonate	2 of 4	2.5	0.00068
BTO:0001412	U-937 cell	2 of 4	2.5	0.00068
BTO:0006110	M1 macrophage	4 of 9	2.45	3.89e-07
BTO:0003861	Inflammatory cell	6 of 14	2.44	5.34e-10
BTO:0006187	Venous blood	3 of 7	2.44	1.88e-05
BTO:0005937	Intestinal epithelial cell	3 of 7	2.44	1.88e-05
BTO:0003595	Knee	3 of 7	2.44	1.88e-05
BTO:0002774	Amyloid plaque	3 of 7	2.44	1.88e-05
BTO:0002168	Juvenile	3 of 7	2.44	1.88e-05
BTO:0002012	Tunica intima vasorum	3 of 7	2.44	1.88e-05
BTO:0006178	Temporal gyrus	2 of 5	2.41	0.00088
BTO:0005206	Middle cerebral artery	2 of 5	2.41	0.00088
BTO:0004701	Dorsal striatum	2 of 5	2.41	0.00088
BTO:0004477	Medial temporal lobe	2 of 5	2.41	0.00088
BTO:0004225	Striatal neuron	2 of 5	2.41	0.00088
BTO:0003976	Cingulate gyrus	6 of 16	2.38	5.34e-10
BTO:0003292	RAW-264.7 cell	3 of 8	2.38	2.25e-05
BTO:0001862	Nucleus accumbens	3 of 8	2.38	2.25e-05
BTO:0002332	Monocytic leukemia cell line	5 of 14	2.36	2.71e-08
BTO:0003975	Cingulate cortex	5 of 15	2.33	3.16e-08
BTO:0003120	Atherosclerotic plaque	3 of 9	2.33	2.73e-05
BTO:0001220	Schwann cell	3 of 9	2.33	2.73e-05
BTO:0000936	Neurofibrillary tangle	3 of 9	2.33	2.73e-05
BTO:0004533	Respiratory epithelium cell	2 of 6	2.33	0.0011
BTO:0004345	Entorhinal cortex	2 of 6	2.33	0.0011
BTO:0003388	Tegmentum	2 of 6	2.33	0.0011
BTO:0001009	PC-12 cell	2 of 6	2.33	0.0011
BTO:0002444	Basal forebrain	3 of 10	2.28	3.30e-05
BTO:0001782	Peritoneal cavity	3 of 10	2.28	3.30e-05
BTO:0001043	Adult	6 of 21	2.26	1.05e-09
BTO:0003749	Pars compacta	2 of 7	2.26	0.0013
BTO:0001297	Sputum	2 of 7	2.26	0.0013
BTO:0001472	Peritoneum	4 of 15	2.23	1.92e-06
BTO:0000078	Microglia	4 of 15	2.23	1.92e-06
BTO:0002278	Macrophage cell line	4 of 16	2.2	2.21e-06
BTO:0002045	Capillary	3 of 12	2.2	4.53e-05
BTO:0006111	M2 macrophage	2 of 8	2.2	0.0016
BTO:0002250	Nucleus lentiformis	4 of 17	2.17	2.63e-06
BTO:0005655	Th17 cell	2 of 9	2.15	0.0020
BTO:0004041	Abdominal adipose tissue	2 of 9	2.15	0.0020
BTO:0004032	Dopaminergic neuron	2 of 9	2.15	0.0020
BTO:0002922	Bronchial epithelial cell	2 of 9	2.15	0.0020
BTO:0000815	MDA-MB-231 cell	2 of 9	2.15	0.0020
BTO:0000830	Mast cell	3 of 14	2.13	6.14e-05
BTO:0001686	Joint	4 of 20	2.1	4.19e-06
BTO:0004520	Regulatory T-lymphocyte	3 of 15	2.1	7.28e-05
BTO:0003102	Pyramidal neuron	2 of 10	2.1	0.0022
BTO:0002246	Globus pallidus	2 of 10	2.1	0.0022
BTO:0000168	Carotid artery	2 of 11	2.06	0.0026
BTO:0000093	MCF-7 cell	2 of 11	2.06	0.0026
BTO:0000823	Cerebral gray matter	3 of 17	2.05	9.73e-05
BTO:0001539	Parenchyma	3 of 18	2.02	0.00011
BTO:0000575	Hepatocyte	2 of 13	1.99	0.0033
BTO:0000130	Neutrophil	6 of 42	1.96	3.16e-08
BTO:0000236	Cerebral white matter	2 of 14	1.96	0.0038
BTO:0000473	Fetal membrane	2 of 15	1.93	0.0042
BTO:0000901	Myocardium	2 of 16	1.9	0.0047
BTO:0002807	Prefrontal cortex	2 of 19	1.83	0.0063
BTO:0000781	Intestinal epithelium	4 of 40	1.8	2.35e-05
BTO:0001001	Parietal lobe	3 of 33	1.76	0.00050
BTO:0000294	Dermis	2 of 22	1.76	0.0081
BTO:0002507	Autonomic nervous system	2 of 23	1.74	0.0088
BTO:0001027	Peripheral nerve	2 of 23	1.74	0.0088
BTO:0002606	Glial cell	5 of 61	1.72	4.19e-06
BTO:0000293	Occipital lobe	3 of 36	1.72	0.00060
BTO:0001239	Serum	2 of 25	1.71	0.0101
BTO:0000938	Neuron	9 of 116	1.69	5.34e-10
BTO:0002345	Hindlimb	4 of 52	1.69	4.71e-05
BTO:0000414	Epithelial cell	3 of 44	1.64	0.00091
BTO:0002449	Hypothalamic nucleus	2 of 29	1.64	0.0128
BTO:0000961	Olfactory bulb	2 of 29	1.64	0.0128
BTO:0000138	Midbrain	7 of 104	1.63	7.64e-08
BTO:0000801	Macrophage	6 of 89	1.63	7.48e-07
BTO:0000136	Bronchoalveolar system	4 of 65	1.59	9.83e-05
BTO:0001025	Peripheral blood mononuclear cell	2 of 34	1.57	0.0167
BTO:0000166	Cecum	2 of 35	1.56	0.0176
BTO:0001044	Phagocyte	7 of 135	1.52	2.64e-07
BTO:0001260	Smooth muscle	4 of 87	1.47	0.00028
BTO:0000484	Frontal lobe	5 of 113	1.45	3.37e-05
BTO:0000020	Abdomen	5 of 113	1.45	3.37e-05
BTO:0000876	Monocyte	4 of 92	1.44	0.00032
BTO:0001441	Marrow cell	5 of 124	1.41	4.57e-05
BTO:0001279	Spinal cord	8 of 233	1.34	3.16e-07
BTO:0001311	Corpus striatum	5 of 146	1.34	8.98e-05
BTO:0000469	Flower	2 of 61	1.32	0.0465
BTO:0000573	Artery	6 of 219	1.24	3.67e-05
BTO:0000452	Fibroblast	6 of 224	1.23	3.96e-05
BTO:0001481	Plant	6 of 238	1.2	5.15e-05
BTO:0001422	Uterine endometrium	3 of 124	1.19	0.0123
BTO:0000135	Aorta	3 of 139	1.14	0.0164
BTO:0001461	Whole plant	5 of 237	1.13	0.00067
BTO:0001102	Blood vessel	7 of 354	1.1	3.63e-05
BTO:0000601	Hippocampus	5 of 299	1.03	0.0016
BTO:0001120	Epithelial cell line	3 of 179	1.03	0.0318
BTO:0000255	Brain cell line	3 of 188	1.01	0.0358
BTO:0000146	Brain stem	10 of 675	0.97	4.19e-06
BTO:0001369	Vertebrate muscular system	9 of 780	0.87	6.08e-05
BTO:0000416	Epithelium	8 of 697	0.86	0.00023
BTO:0000928	Limbic system	9 of 811	0.85	7.99e-05
BTO:0001355	Temporal lobe	7 of 633	0.85	0.00086
BTO:0000445	Cerebral lobe	8 of 759	0.83	0.00038
BTO:0000478	Forebrain	16 of 1534	0.82	4.57e-08
BTO:0000342	Diencephalon	4 of 387	0.82	0.0344
BTO:0000231	Cerebral hemisphere	12 of 1187	0.81	7.26e-06
BTO:0000233	Cerebral cortex	11 of 1118	0.8	2.25e-05
BTO:0000497	Ganglion	6 of 602	0.8	0.0042
BTO:0000574	Hematopoietic cell	10 of 1019	0.79	6.11e-05
BTO:0000421	Connective tissue	9 of 954	0.78	0.00027
BTO:0001090	Mouth	5 of 532	0.78	0.0161
BTO:0000744	Lymphocytic leukemia cell	4 of 419	0.78	0.0443
BTO:0000751	Leukocyte	8 of 924	0.74	0.0011
BTO:0001485	Muscular system	10 of 1220	0.72	0.00027
BTO:0001493	Trunk	8 of 1014	0.7	0.0020
BTO:0000088	Cardiovascular system	8 of 1057	0.68	0.0026
BTO:0000887	Muscle	8 of 1070	0.68	0.0027
BTO:0000089	Blood	13 of 1824	0.66	4.53e-05
BTO:0000763	Lung	9 of 1395	0.61	0.0030
BTO:0003092	Urinary system	8 of 1249	0.61	0.0071
BTO:0001244	Urinary tract	8 of 1258	0.61	0.0074
BTO:0001253	Skin	7 of 1151	0.59	0.0202
BTO:0000648	Intestine	7 of 1349	0.52	0.0463
BTO:0000570	Hematopoietic system	14 of 2755	0.51	0.00055
BTO:0000284	Organism form	13 of 2542	0.51	0.00097
BTO:0005810	Immune system	8 of 1664	0.49	0.0377
BTO:0000634	Integument	10 of 2112	0.48	0.0127
BTO:0000058	Alimentary canal	9 of 2021	0.45	0.0344
BTO:0000759	Liver	9 of 2125	0.43	0.0465
BTO:0000142	Brain	24 of 5733	0.42	3.13e-06
BTO:0000345	Digestive gland	12 of 2881	0.42	0.0109
BTO:0000282	Head	25 of 6642	0.38	7.26e-06
BTO:0001491	Viscus	19 of 5378	0.35	0.0012
BTO:0001488	Endocrine gland	20 of 6403	0.3	0.0035
BTO:0001489	Whole body	30 of 13099	0.16	0.00091

## Sheet: Coexpression RNA analysis
Table 6
node1	node2	node1 accession	node2 accession	node1 annotation	node2 annotation	coexpr. score	coexpr. score
BDNF	IL1B	ENSP00000414303	ENSP00000263341	Brain-derived neurotrophic factor; Important signaling molecule that activates signaling cascades downstream of NTRK2. During development, promotes the survival and differentiation of selected neuronal populations of the peripheral and central nervous systems. Participates in axonal growth, pathfinding and in the modulation of dendritic growth and morphology. Major regulator of synaptic transmiss…	Interleukin-1 beta; Potent proinflammatory cytokine. Initially discovered as the major endogenous pyrogen, induces prostaglandin synthesis, neutrophil influx and activation, T-cell activation and cytokine production, B- cell activation and antibody production, and fibroblast proliferation and collagen production. Promotes Th17 differentiation of T-cells. Synergizes with IL12/interleukin-12 to ind…	42	0.042
BDNF	MAPT	ENSP00000414303	ENSP00000340820	Brain-derived neurotrophic factor; Important signaling molecule that activates signaling cascades downstream of NTRK2. During development, promotes the survival and differentiation of selected neuronal populations of the peripheral and central nervous systems. Participates in axonal growth, pathfinding and in the modulation of dendritic growth and morphology. Major regulator of synaptic transmiss…	Microtubule-associated protein tau; Promotes microtubule assembly and stability, and might be involved in the establishment and maintenance of neuronal polarity. The C-terminus binds axonal microtubules while the N-terminus binds neural plasma membrane components, suggesting that tau functions as a linker protein between both. Axonal polarity is predetermined by TAU/MAPT localization (in the neur…	42	0.042
COMT	NR3C1	ENSP00000354511	ENSP00000231509	Catechol O-methyltransferase; Catalyzes the O-methylation, and thereby the inactivation, of catecholamine neurotransmitters and catechol hormones. Also shortens the biological half-lives of certain neuroactive drugs, like L-DOPA, alpha-methyl DOPA and isoproterenol; Belongs to the class I-like SAM-binding methyltransferase superfamily. Cation-dependent O-methyltransferase family.	Glucocorticoid receptor; Receptor for glucocorticoids (GC). Has a dual mode of action: as a transcription factor that binds to glucocorticoid response elements (GRE), both for nuclear and mitochondrial DNA, and as a modulator of other transcription factors. Affects inflammatory responses, cellular proliferation and differentiation in target tissues. Involved in chromatin remodeling. Plays a role …	42	0.042
COMT	TP53	ENSP00000354511	ENSP00000269305	Catechol O-methyltransferase; Catalyzes the O-methylation, and thereby the inactivation, of catecholamine neurotransmitters and catechol hormones. Also shortens the biological half-lives of certain neuroactive drugs, like L-DOPA, alpha-methyl DOPA and isoproterenol; Belongs to the class I-like SAM-binding methyltransferase superfamily. Cation-dependent O-methyltransferase family.	Cellular tumor antigen p53; Acts as a tumor suppressor in many tumor types; induces growth arrest or apoptosis depending on the physiological circumstances and cell type. Involved in cell cycle regulation as a trans-activator that acts to negatively regulate cell division by controlling a set of genes required for this process. One of the activated genes is an inhibitor of cyclin-dependent kinase…	42	0.042
CRHBP	SLC6A4	ENSP00000274368	ENSP00000261707	Corticotropin-releasing factor-binding protein; Binds CRF and inactivates it. May prevent inappropriate pituitary-adrenal stimulation in pregnancy; Belongs to the CRF-binding protein family.	Sodium-dependent serotonin transporter; Serotonin transporter whose primary function in the central nervous system involves the regulation of serotonergic signaling via transport of serotonin molecules from the synaptic cleft back into the pre-synaptic terminal for re-utilization. Plays a key role in mediating regulation of the availability of serotonin to other receptors of serotonergic systems.…	42	0.042
CRP	IFNG	ENSP00000255030	ENSP00000229135	C-reactive protein(1-205); Displays several functions associated with host defense: it promotes agglutination, bacterial capsular swelling, phagocytosis and complement fixation through its calcium-dependent binding to phosphorylcholine. Can interact with DNA and histones and may scavenge nuclear material released from damaged circulating cells.	Interferon gamma; Produced by lymphocytes activated by specific antigens or mitogens. IFN-gamma, in addition to having antiviral activity, has important immunoregulatory functions. It is a potent activator of macrophages, it has antiproliferative effects on transformed cells and it can potentiate the antiviral and antitumor effects of the type I interferons; Belongs to the type II (or gamma) inte…	42	0.042
CRP	ESR1	ENSP00000255030	ENSP00000405330	C-reactive protein(1-205); Displays several functions associated with host defense: it promotes agglutination, bacterial capsular swelling, phagocytosis and complement fixation through its calcium-dependent binding to phosphorylcholine. Can interact with DNA and histones and may scavenge nuclear material released from damaged circulating cells.	Estrogen receptor; Nuclear hormone receptor. The steroid hormones and their receptors are involved in the regulation of eukaryotic gene expression and affect cellular proliferation and differentiation in target tissues. Ligand-dependent nuclear transactivation involves either direct homodimer binding to a palindromic estrogen response element (ERE) sequence or association with other DNA-binding t…	42	0.042
ESR1	CRP	ENSP00000405330	ENSP00000255030	Estrogen receptor; Nuclear hormone receptor. The steroid hormones and their receptors are involved in the regulation of eukaryotic gene expression and affect cellular proliferation and differentiation in target tissues. Ligand-dependent nuclear transactivation involves either direct homodimer binding to a palindromic estrogen response element (ERE) sequence or association with other DNA-binding t…	C-reactive protein(1-205); Displays several functions associated with host defense: it promotes agglutination, bacterial capsular swelling, phagocytosis and complement fixation through its calcium-dependent binding to phosphorylcholine. Can interact with DNA and histones and may scavenge nuclear material released from damaged circulating cells.	42	0.042
HTR2A	SLC6A2	ENSP00000437737	ENSP00000219833	5-hydroxytryptamine receptor 2A; G-protein coupled receptor for 5-hydroxytryptamine (serotonin). Also functions as a receptor for various drugs and psychoactive substances, including mescaline, psilocybin, 1-(2,5-dimethoxy-4-iodophenyl)-2- aminopropane (DOI) and lysergic acid diethylamide (LSD). Ligand binding causes a conformation change that triggers signaling via guanine nucleotide-binding pro…	Sodium-dependent noradrenaline transporter; Amine transporter. Terminates the action of noradrenaline by its high affinity sodium-dependent reuptake into presynaptic terminals. Belongs to the sodium:neurotransmitter symporter (SNF) (TC 2.A.22) family. SLC6A2 subfamily.	42	0.042
IFNG	NOS1	ENSP00000229135	ENSP00000477999	Interferon gamma; Produced by lymphocytes activated by specific antigens or mitogens. IFN-gamma, in addition to having antiviral activity, has important immunoregulatory functions. It is a potent activator of macrophages, it has antiproliferative effects on transformed cells and it can potentiate the antiviral and antitumor effects of the type I interferons; Belongs to the type II (or gamma) inte…	Nitric oxide synthase, brain; Produces nitric oxide (NO) which is a messenger molecule with diverse functions throughout the body. In the brain and peripheral nervous system, NO displays many properties of a neurotransmitter. Probably has nitrosylase activity and mediates cysteine S-nitrosylation of cytoplasmic target proteins such SRR; Belongs to the NOS family.	42	0.042
IFNG	CRP	ENSP00000229135	ENSP00000255030	Interferon gamma; Produced by lymphocytes activated by specific antigens or mitogens. IFN-gamma, in addition to having antiviral activity, has important immunoregulatory functions. It is a potent activator of macrophages, it has antiproliferative effects on transformed cells and it can potentiate the antiviral and antitumor effects of the type I interferons; Belongs to the type II (or gamma) inte…	C-reactive protein(1-205); Displays several functions associated with host defense: it promotes agglutination, bacterial capsular swelling, phagocytosis and complement fixation through its calcium-dependent binding to phosphorylcholine. Can interact with DNA and histones and may scavenge nuclear material released from damaged circulating cells.	42	0.042
IL1B	OXTR	ENSP00000263341	ENSP00000324270	Interleukin-1 beta; Potent proinflammatory cytokine. Initially discovered as the major endogenous pyrogen, induces prostaglandin synthesis, neutrophil influx and activation, T-cell activation and cytokine production, B- cell activation and antibody production, and fibroblast proliferation and collagen production. Promotes Th17 differentiation of T-cells. Synergizes with IL12/interleukin-12 to ind…	Oxytocin receptor; Receptor for oxytocin. The activity of this receptor is mediated by G proteins which activate a phosphatidylinositol-calcium second messenger system; Belongs to the G-protein coupled receptor 1 family. Vasopressin/oxytocin receptor subfamily.	42	0.042
IL1B	NGF	ENSP00000263341	ENSP00000358525	Interleukin-1 beta; Potent proinflammatory cytokine. Initially discovered as the major endogenous pyrogen, induces prostaglandin synthesis, neutrophil influx and activation, T-cell activation and cytokine production, B- cell activation and antibody production, and fibroblast proliferation and collagen production. Promotes Th17 differentiation of T-cells. Synergizes with IL12/interleukin-12 to ind…	Beta-nerve growth factor; Nerve growth factor is important for the development and maintenance of the sympathetic and sensory nervous systems. Extracellular ligand for the NTRK1 and NGFR receptors, activates cellular signaling cascades to regulate neuronal proliferation, differentiation and survival (Probable). The immature NGF precursor (proNGF) functions as ligand for the heterodimeric receptor…	42	0.042
IL1B	BDNF	ENSP00000263341	ENSP00000414303	Interleukin-1 beta; Potent proinflammatory cytokine. Initially discovered as the major endogenous pyrogen, induces prostaglandin synthesis, neutrophil influx and activation, T-cell activation and cytokine production, B- cell activation and antibody production, and fibroblast proliferation and collagen production. Promotes Th17 differentiation of T-cells. Synergizes with IL12/interleukin-12 to ind…	Brain-derived neurotrophic factor; Important signaling molecule that activates signaling cascades downstream of NTRK2. During development, promotes the survival and differentiation of selected neuronal populations of the peripheral and central nervous systems. Participates in axonal growth, pathfinding and in the modulation of dendritic growth and morphology. Major regulator of synaptic transmiss…	42	0.042
MAPT	BDNF	ENSP00000340820	ENSP00000414303	Microtubule-associated protein tau; Promotes microtubule assembly and stability, and might be involved in the establishment and maintenance of neuronal polarity. The C-terminus binds axonal microtubules while the N-terminus binds neural plasma membrane components, suggesting that tau functions as a linker protein between both. Axonal polarity is predetermined by TAU/MAPT localization (in the neur…	Brain-derived neurotrophic factor; Important signaling molecule that activates signaling cascades downstream of NTRK2. During development, promotes the survival and differentiation of selected neuronal populations of the peripheral and central nervous systems. Participates in axonal growth, pathfinding and in the modulation of dendritic growth and morphology. Major regulator of synaptic transmiss…	42	0.042
NGF	IL1B	ENSP00000358525	ENSP00000263341	Beta-nerve growth factor; Nerve growth factor is important for the development and maintenance of the sympathetic and sensory nervous systems. Extracellular ligand for the NTRK1 and NGFR receptors, activates cellular signaling cascades to regulate neuronal proliferation, differentiation and survival (Probable). The immature NGF precursor (proNGF) functions as ligand for the heterodimeric receptor…	Interleukin-1 beta; Potent proinflammatory cytokine. Initially discovered as the major endogenous pyrogen, induces prostaglandin synthesis, neutrophil influx and activation, T-cell activation and cytokine production, B- cell activation and antibody production, and fibroblast proliferation and collagen production. Promotes Th17 differentiation of T-cells. Synergizes with IL12/interleukin-12 to ind…	42	0.042
NGF	SLC6A3	ENSP00000358525	ENSP00000270349	Beta-nerve growth factor; Nerve growth factor is important for the development and maintenance of the sympathetic and sensory nervous systems. Extracellular ligand for the NTRK1 and NGFR receptors, activates cellular signaling cascades to regulate neuronal proliferation, differentiation and survival (Probable). The immature NGF precursor (proNGF) functions as ligand for the heterodimeric receptor…	Sodium-dependent dopamine transporter; Amine transporter. Terminates the action of dopamine by its high affinity sodium-dependent reuptake into presynaptic terminals.	42	0.042
NGF	NOS1	ENSP00000358525	ENSP00000477999	Beta-nerve growth factor; Nerve growth factor is important for the development and maintenance of the sympathetic and sensory nervous systems. Extracellular ligand for the NTRK1 and NGFR receptors, activates cellular signaling cascades to regulate neuronal proliferation, differentiation and survival (Probable). The immature NGF precursor (proNGF) functions as ligand for the heterodimeric receptor…	Nitric oxide synthase, brain; Produces nitric oxide (NO) which is a messenger molecule with diverse functions throughout the body. In the brain and peripheral nervous system, NO displays many properties of a neurotransmitter. Probably has nitrosylase activity and mediates cysteine S-nitrosylation of cytoplasmic target proteins such SRR; Belongs to the NOS family.	42	0.042
NOS1	IFNG	ENSP00000477999	ENSP00000229135	Nitric oxide synthase, brain; Produces nitric oxide (NO) which is a messenger molecule with diverse functions throughout the body. In the brain and peripheral nervous system, NO displays many properties of a neurotransmitter. Probably has nitrosylase activity and mediates cysteine S-nitrosylation of cytoplasmic target proteins such SRR; Belongs to the NOS family.	Interferon gamma; Produced by lymphocytes activated by specific antigens or mitogens. IFN-gamma, in addition to having antiviral activity, has important immunoregulatory functions. It is a potent activator of macrophages, it has antiproliferative effects on transformed cells and it can potentiate the antiviral and antitumor effects of the type I interferons; Belongs to the type II (or gamma) inte…	42	0.042
NOS1	NGF	ENSP00000477999	ENSP00000358525	Nitric oxide synthase, brain; Produces nitric oxide (NO) which is a messenger molecule with diverse functions throughout the body. In the brain and peripheral nervous system, NO displays many properties of a neurotransmitter. Probably has nitrosylase activity and mediates cysteine S-nitrosylation of cytoplasmic target proteins such SRR; Belongs to the NOS family.	Beta-nerve growth factor; Nerve growth factor is important for the development and maintenance of the sympathetic and sensory nervous systems. Extracellular ligand for the NTRK1 and NGFR receptors, activates cellular signaling cascades to regulate neuronal proliferation, differentiation and survival (Probable). The immature NGF precursor (proNGF) functions as ligand for the heterodimeric receptor…	42	0.042
NR3C1	COMT	ENSP00000231509	ENSP00000354511	Glucocorticoid receptor; Receptor for glucocorticoids (GC). Has a dual mode of action: as a transcription factor that binds to glucocorticoid response elements (GRE), both for nuclear and mitochondrial DNA, and as a modulator of other transcription factors. Affects inflammatory responses, cellular proliferation and differentiation in target tissues. Involved in chromatin remodeling. Plays a role …	Catechol O-methyltransferase; Catalyzes the O-methylation, and thereby the inactivation, of catecholamine neurotransmitters and catechol hormones. Also shortens the biological half-lives of certain neuroactive drugs, like L-DOPA, alpha-methyl DOPA and isoproterenol; Belongs to the class I-like SAM-binding methyltransferase superfamily. Cation-dependent O-methyltransferase family.	42	0.042
OXTR	IL1B	ENSP00000324270	ENSP00000263341	Oxytocin receptor; Receptor for oxytocin. The activity of this receptor is mediated by G proteins which activate a phosphatidylinositol-calcium second messenger system; Belongs to the G-protein coupled receptor 1 family. Vasopressin/oxytocin receptor subfamily.	Interleukin-1 beta; Potent proinflammatory cytokine. Initially discovered as the major endogenous pyrogen, induces prostaglandin synthesis, neutrophil influx and activation, T-cell activation and cytokine production, B- cell activation and antibody production, and fibroblast proliferation and collagen production. Promotes Th17 differentiation of T-cells. Synergizes with IL12/interleukin-12 to ind…	42	0.042
SLC6A2	HTR2A	ENSP00000219833	ENSP00000437737	Sodium-dependent noradrenaline transporter; Amine transporter. Terminates the action of noradrenaline by its high affinity sodium-dependent reuptake into presynaptic terminals. Belongs to the sodium:neurotransmitter symporter (SNF) (TC 2.A.22) family. SLC6A2 subfamily.	5-hydroxytryptamine receptor 2A; G-protein coupled receptor for 5-hydroxytryptamine (serotonin). Also functions as a receptor for various drugs and psychoactive substances, including mescaline, psilocybin, 1-(2,5-dimethoxy-4-iodophenyl)-2- aminopropane (DOI) and lysergic acid diethylamide (LSD). Ligand binding causes a conformation change that triggers signaling via guanine nucleotide-binding pro…	42	0.042
SLC6A3	NGF	ENSP00000270349	ENSP00000358525	Sodium-dependent dopamine transporter; Amine transporter. Terminates the action of dopamine by its high affinity sodium-dependent reuptake into presynaptic terminals.	Beta-nerve growth factor; Nerve growth factor is important for the development and maintenance of the sympathetic and sensory nervous systems. Extracellular ligand for the NTRK1 and NGFR receptors, activates cellular signaling cascades to regulate neuronal proliferation, differentiation and survival (Probable). The immature NGF precursor (proNGF) functions as ligand for the heterodimeric receptor…	42	0.042
SLC6A4	CRHBP	ENSP00000261707	ENSP00000274368	Sodium-dependent serotonin transporter; Serotonin transporter whose primary function in the central nervous system involves the regulation of serotonergic signaling via transport of serotonin molecules from the synaptic cleft back into the pre-synaptic terminal for re-utilization. Plays a key role in mediating regulation of the availability of serotonin to other receptors of serotonergic systems.…	Corticotropin-releasing factor-binding protein; Binds CRF and inactivates it. May prevent inappropriate pituitary-adrenal stimulation in pregnancy; Belongs to the CRF-binding protein family.	42	0.042
TP53	COMT	ENSP00000269305	ENSP00000354511	Cellular tumor antigen p53; Acts as a tumor suppressor in many tumor types; induces growth arrest or apoptosis depending on the physiological circumstances and cell type. Involved in cell cycle regulation as a trans-activator that acts to negatively regulate cell division by controlling a set of genes required for this process. One of the activated genes is an inhibitor of cyclin-dependent kinase…	Catechol O-methyltransferase; Catalyzes the O-methylation, and thereby the inactivation, of catecholamine neurotransmitters and catechol hormones. Also shortens the biological half-lives of certain neuroactive drugs, like L-DOPA, alpha-methyl DOPA and isoproterenol; Belongs to the class I-like SAM-binding methyltransferase superfamily. Cation-dependent O-methyltransferase family.	42	0.042
BDNF	CXCL8	ENSP00000414303	ENSP00000306512	Brain-derived neurotrophic factor; Important signaling molecule that activates signaling cascades downstream of NTRK2. During development, promotes the survival and differentiation of selected neuronal populations of the peripheral and central nervous systems. Participates in axonal growth, pathfinding and in the modulation of dendritic growth and morphology. Major regulator of synaptic transmiss…	Interleukin-8; IL-8 is a chemotactic factor that attracts neutrophils, basophils, and T-cells, but not monocytes. It is also involved in neutrophil activation. It is released from several cell types in response to an inflammatory stimulus. IL-8(6-77) has a 5-10-fold higher activity on neutrophil activation, IL-8(5-77) has increased activity on neutrophil activation and IL-8(7-77) has a higher aff…	43	0.043
CRP	CXCL8	ENSP00000255030	ENSP00000306512	C-reactive protein(1-205); Displays several functions associated with host defense: it promotes agglutination, bacterial capsular swelling, phagocytosis and complement fixation through its calcium-dependent binding to phosphorylcholine. Can interact with DNA and histones and may scavenge nuclear material released from damaged circulating cells.	Interleukin-8; IL-8 is a chemotactic factor that attracts neutrophils, basophils, and T-cells, but not monocytes. It is also involved in neutrophil activation. It is released from several cell types in response to an inflammatory stimulus. IL-8(6-77) has a 5-10-fold higher activity on neutrophil activation, IL-8(5-77) has increased activity on neutrophil activation and IL-8(7-77) has a higher aff…	43	0.043
CXCL8	CRP	ENSP00000306512	ENSP00000255030	Interleukin-8; IL-8 is a chemotactic factor that attracts neutrophils, basophils, and T-cells, but not monocytes. It is also involved in neutrophil activation. It is released from several cell types in response to an inflammatory stimulus. IL-8(6-77) has a 5-10-fold higher activity on neutrophil activation, IL-8(5-77) has increased activity on neutrophil activation and IL-8(7-77) has a higher aff…	C-reactive protein(1-205); Displays several functions associated with host defense: it promotes agglutination, bacterial capsular swelling, phagocytosis and complement fixation through its calcium-dependent binding to phosphorylcholine. Can interact with DNA and histones and may scavenge nuclear material released from damaged circulating cells.	43	0.043
CXCL8	BDNF	ENSP00000306512	ENSP00000414303	Interleukin-8; IL-8 is a chemotactic factor that attracts neutrophils, basophils, and T-cells, but not monocytes. It is also involved in neutrophil activation. It is released from several cell types in response to an inflammatory stimulus. IL-8(6-77) has a 5-10-fold higher activity on neutrophil activation, IL-8(5-77) has increased activity on neutrophil activation and IL-8(7-77) has a higher aff…	Brain-derived neurotrophic factor; Important signaling molecule that activates signaling cascades downstream of NTRK2. During development, promotes the survival and differentiation of selected neuronal populations of the peripheral and central nervous systems. Participates in axonal growth, pathfinding and in the modulation of dendritic growth and morphology. Major regulator of synaptic transmiss…	43	0.043
APOE	MAPT	ENSP00000252486	ENSP00000340820	Apolipoprotein E; APOE is an apolipoprotein, a protein associating with lipid particles, that mainly functions in lipoprotein-mediated lipid transport between organs via the plasma and interstitial fluids. APOE is a core component of plasma lipoproteins and is involved in their production, conversion and clearance. Apoliproteins are amphipathic molecules that interact both with lipids of the lipo…	Microtubule-associated protein tau; Promotes microtubule assembly and stability, and might be involved in the establishment and maintenance of neuronal polarity. The C-terminus binds axonal microtubules while the N-terminus binds neural plasma membrane components, suggesting that tau functions as a linker protein between both. Axonal polarity is predetermined by TAU/MAPT localization (in the neur…	44	0.044
BDNF	CACNA1C	ENSP00000414303	ENSP00000266376	Brain-derived neurotrophic factor; Important signaling molecule that activates signaling cascades downstream of NTRK2. During development, promotes the survival and differentiation of selected neuronal populations of the peripheral and central nervous systems. Participates in axonal growth, pathfinding and in the modulation of dendritic growth and morphology. Major regulator of synaptic transmiss…	Voltage-dependent L-type calcium channel subunit alpha-1C; Pore-forming, alpha-1C subunit of the voltage-gated calcium channel that gives rise to L-type calcium currents. Mediates influx of calcium ions into the cytoplasm, and thereby triggers calcium release from the sarcoplasm (By similarity). Plays an important role in excitation-contraction coupling in the heart. Required for normal heart dev…	44	0.044
CACNA1C	BDNF	ENSP00000266376	ENSP00000414303	Voltage-dependent L-type calcium channel subunit alpha-1C; Pore-forming, alpha-1C subunit of the voltage-gated calcium channel that gives rise to L-type calcium currents. Mediates influx of calcium ions into the cytoplasm, and thereby triggers calcium release from the sarcoplasm (By similarity). Plays an important role in excitation-contraction coupling in the heart. Required for normal heart dev…	Brain-derived neurotrophic factor; Important signaling molecule that activates signaling cascades downstream of NTRK2. During development, promotes the survival and differentiation of selected neuronal populations of the peripheral and central nervous systems. Participates in axonal growth, pathfinding and in the modulation of dendritic growth and morphology. Major regulator of synaptic transmiss…	44	0.044
CACNA1C	NOS1	ENSP00000266376	ENSP00000477999	Voltage-dependent L-type calcium channel subunit alpha-1C; Pore-forming, alpha-1C subunit of the voltage-gated calcium channel that gives rise to L-type calcium currents. Mediates influx of calcium ions into the cytoplasm, and thereby triggers calcium release from the sarcoplasm (By similarity). Plays an important role in excitation-contraction coupling in the heart. Required for normal heart dev…	Nitric oxide synthase, brain; Produces nitric oxide (NO) which is a messenger molecule with diverse functions throughout the body. In the brain and peripheral nervous system, NO displays many properties of a neurotransmitter. Probably has nitrosylase activity and mediates cysteine S-nitrosylation of cytoplasmic target proteins such SRR; Belongs to the NOS family.	44	0.044
CCL2	CRP	ENSP00000225831	ENSP00000255030	C-C motif chemokine 2; Acts as a ligand for C-C chemokine receptor CCR2. Signals through binding and activation of CCR2 and induces a strong chemotactic response and mobilization of intracellular calcium ions. Exhibits a chemotactic activity for monocytes and basophils but not neutrophils or eosinophils. May be involved in the recruitment of monocytes into the arterial wall during the disease pro…	C-reactive protein(1-205); Displays several functions associated with host defense: it promotes agglutination, bacterial capsular swelling, phagocytosis and complement fixation through its calcium-dependent binding to phosphorylcholine. Can interact with DNA and histones and may scavenge nuclear material released from damaged circulating cells.	44	0.044
CRP	CCL2	ENSP00000255030	ENSP00000225831	C-reactive protein(1-205); Displays several functions associated with host defense: it promotes agglutination, bacterial capsular swelling, phagocytosis and complement fixation through its calcium-dependent binding to phosphorylcholine. Can interact with DNA and histones and may scavenge nuclear material released from damaged circulating cells.	C-C motif chemokine 2; Acts as a ligand for C-C chemokine receptor CCR2. Signals through binding and activation of CCR2 and induces a strong chemotactic response and mobilization of intracellular calcium ions. Exhibits a chemotactic activity for monocytes and basophils but not neutrophils or eosinophils. May be involved in the recruitment of monocytes into the arterial wall during the disease pro…	44	0.044
ESR1	SLC6A4	ENSP00000405330	ENSP00000261707	Estrogen receptor; Nuclear hormone receptor. The steroid hormones and their receptors are involved in the regulation of eukaryotic gene expression and affect cellular proliferation and differentiation in target tissues. Ligand-dependent nuclear transactivation involves either direct homodimer binding to a palindromic estrogen response element (ERE) sequence or association with other DNA-binding t…	Sodium-dependent serotonin transporter; Serotonin transporter whose primary function in the central nervous system involves the regulation of serotonergic signaling via transport of serotonin molecules from the synaptic cleft back into the pre-synaptic terminal for re-utilization. Plays a key role in mediating regulation of the availability of serotonin to other receptors of serotonergic systems.…	44	0.044
MAPT	APOE	ENSP00000340820	ENSP00000252486	Microtubule-associated protein tau; Promotes microtubule assembly and stability, and might be involved in the establishment and maintenance of neuronal polarity. The C-terminus binds axonal microtubules while the N-terminus binds neural plasma membrane components, suggesting that tau functions as a linker protein between both. Axonal polarity is predetermined by TAU/MAPT localization (in the neur…	Apolipoprotein E; APOE is an apolipoprotein, a protein associating with lipid particles, that mainly functions in lipoprotein-mediated lipid transport between organs via the plasma and interstitial fluids. APOE is a core component of plasma lipoproteins and is involved in their production, conversion and clearance. Apoliproteins are amphipathic molecules that interact both with lipids of the lipo…	44	0.044
NOS1	CACNA1C	ENSP00000477999	ENSP00000266376	Nitric oxide synthase, brain; Produces nitric oxide (NO) which is a messenger molecule with diverse functions throughout the body. In the brain and peripheral nervous system, NO displays many properties of a neurotransmitter. Probably has nitrosylase activity and mediates cysteine S-nitrosylation of cytoplasmic target proteins such SRR; Belongs to the NOS family.	Voltage-dependent L-type calcium channel subunit alpha-1C; Pore-forming, alpha-1C subunit of the voltage-gated calcium channel that gives rise to L-type calcium currents. Mediates influx of calcium ions into the cytoplasm, and thereby triggers calcium release from the sarcoplasm (By similarity). Plays an important role in excitation-contraction coupling in the heart. Required for normal heart dev…	44	0.044
NOS1	NOS1AP	ENSP00000477999	ENSP00000355133	Nitric oxide synthase, brain; Produces nitric oxide (NO) which is a messenger molecule with diverse functions throughout the body. In the brain and peripheral nervous system, NO displays many properties of a neurotransmitter. Probably has nitrosylase activity and mediates cysteine S-nitrosylation of cytoplasmic target proteins such SRR; Belongs to the NOS family.	Carboxyl-terminal PDZ ligand of neuronal nitric oxide synthase protein; Adapter protein involved in neuronal nitric-oxide (NO) synthesis regulation via its association with nNOS/NOS1. The complex formed with NOS1 and synapsins is necessary for specific NO and synapsin functions at a presynaptic level. Mediates an indirect interaction between NOS1 and RASD1 leading to enhance the ability of NOS1 t…	44	0.044
NOS1	TNF	ENSP00000477999	ENSP00000398698	Nitric oxide synthase, brain; Produces nitric oxide (NO) which is a messenger molecule with diverse functions throughout the body. In the brain and peripheral nervous system, NO displays many properties of a neurotransmitter. Probably has nitrosylase activity and mediates cysteine S-nitrosylation of cytoplasmic target proteins such SRR; Belongs to the NOS family.	Tumor necrosis factor, membrane form; Cytokine that binds to TNFRSF1A/TNFR1 and TNFRSF1B/TNFBR. It is mainly secreted by macrophages and can induce cell death of certain tumor cell lines. It is potent pyrogen causing fever by direct action or by stimulation of interleukin-1 secretion and is implicated in the induction of cachexia, Under certain conditions it can stimulate cell proliferation and i…	44	0.044
NOS1AP	NOS1	ENSP00000355133	ENSP00000477999	Carboxyl-terminal PDZ ligand of neuronal nitric oxide synthase protein; Adapter protein involved in neuronal nitric-oxide (NO) synthesis regulation via its association with nNOS/NOS1. The complex formed with NOS1 and synapsins is necessary for specific NO and synapsin functions at a presynaptic level. Mediates an indirect interaction between NOS1 and RASD1 leading to enhance the ability of NOS1 t…	Nitric oxide synthase, brain; Produces nitric oxide (NO) which is a messenger molecule with diverse functions throughout the body. In the brain and peripheral nervous system, NO displays many properties of a neurotransmitter. Probably has nitrosylase activity and mediates cysteine S-nitrosylation of cytoplasmic target proteins such SRR; Belongs to the NOS family.	44	0.044
SLC6A2	TPH2	ENSP00000219833	ENSP00000329093	Sodium-dependent noradrenaline transporter; Amine transporter. Terminates the action of noradrenaline by its high affinity sodium-dependent reuptake into presynaptic terminals. Belongs to the sodium:neurotransmitter symporter (SNF) (TC 2.A.22) family. SLC6A2 subfamily.	Tryptophan hydroxylase 2.	44	0.044
SLC6A4	ESR1	ENSP00000261707	ENSP00000405330	Sodium-dependent serotonin transporter; Serotonin transporter whose primary function in the central nervous system involves the regulation of serotonergic signaling via transport of serotonin molecules from the synaptic cleft back into the pre-synaptic terminal for re-utilization. Plays a key role in mediating regulation of the availability of serotonin to other receptors of serotonergic systems.…	Estrogen receptor; Nuclear hormone receptor. The steroid hormones and their receptors are involved in the regulation of eukaryotic gene expression and affect cellular proliferation and differentiation in target tissues. Ligand-dependent nuclear transactivation involves either direct homodimer binding to a palindromic estrogen response element (ERE) sequence or association with other DNA-binding t…	44	0.044
TNF	NOS1	ENSP00000398698	ENSP00000477999	Tumor necrosis factor, membrane form; Cytokine that binds to TNFRSF1A/TNFR1 and TNFRSF1B/TNFBR. It is mainly secreted by macrophages and can induce cell death of certain tumor cell lines. It is potent pyrogen causing fever by direct action or by stimulation of interleukin-1 secretion and is implicated in the induction of cachexia, Under certain conditions it can stimulate cell proliferation and i…	Nitric oxide synthase, brain; Produces nitric oxide (NO) which is a messenger molecule with diverse functions throughout the body. In the brain and peripheral nervous system, NO displays many properties of a neurotransmitter. Probably has nitrosylase activity and mediates cysteine S-nitrosylation of cytoplasmic target proteins such SRR; Belongs to the NOS family.	44	0.044
TPH2	SLC6A2	ENSP00000329093	ENSP00000219833	Tryptophan hydroxylase 2.	Sodium-dependent noradrenaline transporter; Amine transporter. Terminates the action of noradrenaline by its high affinity sodium-dependent reuptake into presynaptic terminals. Belongs to the sodium:neurotransmitter symporter (SNF) (TC 2.A.22) family. SLC6A2 subfamily.	44	0.044
BDNF	SNCA	ENSP00000414303	ENSP00000500990	Brain-derived neurotrophic factor; Important signaling molecule that activates signaling cascades downstream of NTRK2. During development, promotes the survival and differentiation of selected neuronal populations of the peripheral and central nervous systems. Participates in axonal growth, pathfinding and in the modulation of dendritic growth and morphology. Major regulator of synaptic transmiss…	Alpha-synuclein; Neuronal protein that plays several roles in synaptic activity such as regulation of synaptic vesicle trafficking and subsequent neurotransmitter release. Participates as a monomer in synaptic vesicle exocytosis by enhancing vesicle priming, fusion and dilation of exocytotic fusion pores. Mechanistically, acts by increasing local Ca(2+) release from microdomains which is essentia…	45	0.045
COMT	FKBP5	ENSP00000354511	ENSP00000444810	Catechol O-methyltransferase; Catalyzes the O-methylation, and thereby the inactivation, of catecholamine neurotransmitters and catechol hormones. Also shortens the biological half-lives of certain neuroactive drugs, like L-DOPA, alpha-methyl DOPA and isoproterenol; Belongs to the class I-like SAM-binding methyltransferase superfamily. Cation-dependent O-methyltransferase family.	Peptidyl-prolyl cis-trans isomerase FKBP5; Immunophilin protein with PPIase and co-chaperone activities. Component of unligated steroid receptors heterocomplexes through interaction with heat-shock protein 90 (HSP90). Plays a role in the intracellular trafficking of heterooligomeric forms of steroid hormone receptors maintaining the complex into the cytoplasm when unliganded. Acts as a regulator …	45	0.045
FKBP5	COMT	ENSP00000444810	ENSP00000354511	Peptidyl-prolyl cis-trans isomerase FKBP5; Immunophilin protein with PPIase and co-chaperone activities. Component of unligated steroid receptors heterocomplexes through interaction with heat-shock protein 90 (HSP90). Plays a role in the intracellular trafficking of heterooligomeric forms of steroid hormone receptors maintaining the complex into the cytoplasm when unliganded. Acts as a regulator …	Catechol O-methyltransferase; Catalyzes the O-methylation, and thereby the inactivation, of catecholamine neurotransmitters and catechol hormones. Also shortens the biological half-lives of certain neuroactive drugs, like L-DOPA, alpha-methyl DOPA and isoproterenol; Belongs to the class I-like SAM-binding methyltransferase superfamily. Cation-dependent O-methyltransferase family.	45	0.045
GAD1	SLC6A4	ENSP00000350928	ENSP00000261707	Glutamate decarboxylase 1; Catalyzes the production of GABA.	Sodium-dependent serotonin transporter; Serotonin transporter whose primary function in the central nervous system involves the regulation of serotonergic signaling via transport of serotonin molecules from the synaptic cleft back into the pre-synaptic terminal for re-utilization. Plays a key role in mediating regulation of the availability of serotonin to other receptors of serotonergic systems.…	45	0.045
GAD1	SLC6A3	ENSP00000350928	ENSP00000270349	Glutamate decarboxylase 1; Catalyzes the production of GABA.	Sodium-dependent dopamine transporter; Amine transporter. Terminates the action of dopamine by its high affinity sodium-dependent reuptake into presynaptic terminals.	45	0.045
SLC6A3	GAD1	ENSP00000270349	ENSP00000350928	Sodium-dependent dopamine transporter; Amine transporter. Terminates the action of dopamine by its high affinity sodium-dependent reuptake into presynaptic terminals.	Glutamate decarboxylase 1; Catalyzes the production of GABA.	45	0.045
SLC6A4	GAD1	ENSP00000261707	ENSP00000350928	Sodium-dependent serotonin transporter; Serotonin transporter whose primary function in the central nervous system involves the regulation of serotonergic signaling via transport of serotonin molecules from the synaptic cleft back into the pre-synaptic terminal for re-utilization. Plays a key role in mediating regulation of the availability of serotonin to other receptors of serotonergic systems.…	Glutamate decarboxylase 1; Catalyzes the production of GABA.	45	0.045
SNCA	BDNF	ENSP00000500990	ENSP00000414303	Alpha-synuclein; Neuronal protein that plays several roles in synaptic activity such as regulation of synaptic vesicle trafficking and subsequent neurotransmitter release. Participates as a monomer in synaptic vesicle exocytosis by enhancing vesicle priming, fusion and dilation of exocytotic fusion pores. Mechanistically, acts by increasing local Ca(2+) release from microdomains which is essentia…	Brain-derived neurotrophic factor; Important signaling molecule that activates signaling cascades downstream of NTRK2. During development, promotes the survival and differentiation of selected neuronal populations of the peripheral and central nervous systems. Participates in axonal growth, pathfinding and in the modulation of dendritic growth and morphology. Major regulator of synaptic transmiss…	45	0.045
CRP	IL6	ENSP00000255030	ENSP00000385675	C-reactive protein(1-205); Displays several functions associated with host defense: it promotes agglutination, bacterial capsular swelling, phagocytosis and complement fixation through its calcium-dependent binding to phosphorylcholine. Can interact with DNA and histones and may scavenge nuclear material released from damaged circulating cells.	Interleukin-6; Cytokine with a wide variety of biological functions. It is a potent inducer of the acute phase response. Plays an essential role in the final differentiation of B-cells into Ig-secreting cells Involved in lymphocyte and monocyte differentiation. Acts on B-cells, T-cells, hepatocytes, hematopoietic progenitor cells and cells of the CNS. Required for the generation of T(H)17 cells. …	47	0.047
ESR1	FKBP5	ENSP00000405330	ENSP00000444810	Estrogen receptor; Nuclear hormone receptor. The steroid hormones and their receptors are involved in the regulation of eukaryotic gene expression and affect cellular proliferation and differentiation in target tissues. Ligand-dependent nuclear transactivation involves either direct homodimer binding to a palindromic estrogen response element (ERE) sequence or association with other DNA-binding t…	Peptidyl-prolyl cis-trans isomerase FKBP5; Immunophilin protein with PPIase and co-chaperone activities. Component of unligated steroid receptors heterocomplexes through interaction with heat-shock protein 90 (HSP90). Plays a role in the intracellular trafficking of heterooligomeric forms of steroid hormone receptors maintaining the complex into the cytoplasm when unliganded. Acts as a regulator …	47	0.047
FKBP5	ESR1	ENSP00000444810	ENSP00000405330	Peptidyl-prolyl cis-trans isomerase FKBP5; Immunophilin protein with PPIase and co-chaperone activities. Component of unligated steroid receptors heterocomplexes through interaction with heat-shock protein 90 (HSP90). Plays a role in the intracellular trafficking of heterooligomeric forms of steroid hormone receptors maintaining the complex into the cytoplasm when unliganded. Acts as a regulator …	Estrogen receptor; Nuclear hormone receptor. The steroid hormones and their receptors are involved in the regulation of eukaryotic gene expression and affect cellular proliferation and differentiation in target tissues. Ligand-dependent nuclear transactivation involves either direct homodimer binding to a palindromic estrogen response element (ERE) sequence or association with other DNA-binding t…	47	0.047
IL6	CRP	ENSP00000385675	ENSP00000255030	Interleukin-6; Cytokine with a wide variety of biological functions. It is a potent inducer of the acute phase response. Plays an essential role in the final differentiation of B-cells into Ig-secreting cells Involved in lymphocyte and monocyte differentiation. Acts on B-cells, T-cells, hepatocytes, hematopoietic progenitor cells and cells of the CNS. Required for the generation of T(H)17 cells. …	C-reactive protein(1-205); Displays several functions associated with host defense: it promotes agglutination, bacterial capsular swelling, phagocytosis and complement fixation through its calcium-dependent binding to phosphorylcholine. Can interact with DNA and histones and may scavenge nuclear material released from damaged circulating cells.	47	0.047
CXCL8	NGF	ENSP00000306512	ENSP00000358525	Interleukin-8; IL-8 is a chemotactic factor that attracts neutrophils, basophils, and T-cells, but not monocytes. It is also involved in neutrophil activation. It is released from several cell types in response to an inflammatory stimulus. IL-8(6-77) has a 5-10-fold higher activity on neutrophil activation, IL-8(5-77) has increased activity on neutrophil activation and IL-8(7-77) has a higher aff…	Beta-nerve growth factor; Nerve growth factor is important for the development and maintenance of the sympathetic and sensory nervous systems. Extracellular ligand for the NTRK1 and NGFR receptors, activates cellular signaling cascades to regulate neuronal proliferation, differentiation and survival (Probable). The immature NGF precursor (proNGF) functions as ligand for the heterodimeric receptor…	48	0.048
NGF	CXCL8	ENSP00000358525	ENSP00000306512	Beta-nerve growth factor; Nerve growth factor is important for the development and maintenance of the sympathetic and sensory nervous systems. Extracellular ligand for the NTRK1 and NGFR receptors, activates cellular signaling cascades to regulate neuronal proliferation, differentiation and survival (Probable). The immature NGF precursor (proNGF) functions as ligand for the heterodimeric receptor…	Interleukin-8; IL-8 is a chemotactic factor that attracts neutrophils, basophils, and T-cells, but not monocytes. It is also involved in neutrophil activation. It is released from several cell types in response to an inflammatory stimulus. IL-8(6-77) has a 5-10-fold higher activity on neutrophil activation, IL-8(5-77) has increased activity on neutrophil activation and IL-8(7-77) has a higher aff…	48	0.048
HTR2A	OXTR	ENSP00000437737	ENSP00000324270	5-hydroxytryptamine receptor 2A; G-protein coupled receptor for 5-hydroxytryptamine (serotonin). Also functions as a receptor for various drugs and psychoactive substances, including mescaline, psilocybin, 1-(2,5-dimethoxy-4-iodophenyl)-2- aminopropane (DOI) and lysergic acid diethylamide (LSD). Ligand binding causes a conformation change that triggers signaling via guanine nucleotide-binding pro…	Oxytocin receptor; Receptor for oxytocin. The activity of this receptor is mediated by G proteins which activate a phosphatidylinositol-calcium second messenger system; Belongs to the G-protein coupled receptor 1 family. Vasopressin/oxytocin receptor subfamily.	49	0.049
OXTR	HTR2A	ENSP00000324270	ENSP00000437737	Oxytocin receptor; Receptor for oxytocin. The activity of this receptor is mediated by G proteins which activate a phosphatidylinositol-calcium second messenger system; Belongs to the G-protein coupled receptor 1 family. Vasopressin/oxytocin receptor subfamily.	5-hydroxytryptamine receptor 2A; G-protein coupled receptor for 5-hydroxytryptamine (serotonin). Also functions as a receptor for various drugs and psychoactive substances, including mescaline, psilocybin, 1-(2,5-dimethoxy-4-iodophenyl)-2- aminopropane (DOI) and lysergic acid diethylamide (LSD). Ligand binding causes a conformation change that triggers signaling via guanine nucleotide-binding pro…	49	0.049
BDNF	IL6	ENSP00000414303	ENSP00000385675	Brain-derived neurotrophic factor; Important signaling molecule that activates signaling cascades downstream of NTRK2. During development, promotes the survival and differentiation of selected neuronal populations of the peripheral and central nervous systems. Participates in axonal growth, pathfinding and in the modulation of dendritic growth and morphology. Major regulator of synaptic transmiss…	Interleukin-6; Cytokine with a wide variety of biological functions. It is a potent inducer of the acute phase response. Plays an essential role in the final differentiation of B-cells into Ig-secreting cells Involved in lymphocyte and monocyte differentiation. Acts on B-cells, T-cells, hepatocytes, hematopoietic progenitor cells and cells of the CNS. Required for the generation of T(H)17 cells. …	50	0.05
IL6	BDNF	ENSP00000385675	ENSP00000414303	Interleukin-6; Cytokine with a wide variety of biological functions. It is a potent inducer of the acute phase response. Plays an essential role in the final differentiation of B-cells into Ig-secreting cells Involved in lymphocyte and monocyte differentiation. Acts on B-cells, T-cells, hepatocytes, hematopoietic progenitor cells and cells of the CNS. Required for the generation of T(H)17 cells. …	Brain-derived neurotrophic factor; Important signaling molecule that activates signaling cascades downstream of NTRK2. During development, promotes the survival and differentiation of selected neuronal populations of the peripheral and central nervous systems. Participates in axonal growth, pathfinding and in the modulation of dendritic growth and morphology. Major regulator of synaptic transmiss…	50	0.05
ESR1	IL1B	ENSP00000405330	ENSP00000263341	Estrogen receptor; Nuclear hormone receptor. The steroid hormones and their receptors are involved in the regulation of eukaryotic gene expression and affect cellular proliferation and differentiation in target tissues. Ligand-dependent nuclear transactivation involves either direct homodimer binding to a palindromic estrogen response element (ERE) sequence or association with other DNA-binding t…	Interleukin-1 beta; Potent proinflammatory cytokine. Initially discovered as the major endogenous pyrogen, induces prostaglandin synthesis, neutrophil influx and activation, T-cell activation and cytokine production, B- cell activation and antibody production, and fibroblast proliferation and collagen production. Promotes Th17 differentiation of T-cells. Synergizes with IL12/interleukin-12 to ind…	51	0.051
IL1B	NR3C1	ENSP00000263341	ENSP00000231509	Interleukin-1 beta; Potent proinflammatory cytokine. Initially discovered as the major endogenous pyrogen, induces prostaglandin synthesis, neutrophil influx and activation, T-cell activation and cytokine production, B- cell activation and antibody production, and fibroblast proliferation and collagen production. Promotes Th17 differentiation of T-cells. Synergizes with IL12/interleukin-12 to ind…	Glucocorticoid receptor; Receptor for glucocorticoids (GC). Has a dual mode of action: as a transcription factor that binds to glucocorticoid response elements (GRE), both for nuclear and mitochondrial DNA, and as a modulator of other transcription factors. Affects inflammatory responses, cellular proliferation and differentiation in target tissues. Involved in chromatin remodeling. Plays a role …	51	0.051
IL1B	ESR1	ENSP00000263341	ENSP00000405330	Interleukin-1 beta; Potent proinflammatory cytokine. Initially discovered as the major endogenous pyrogen, induces prostaglandin synthesis, neutrophil influx and activation, T-cell activation and cytokine production, B- cell activation and antibody production, and fibroblast proliferation and collagen production. Promotes Th17 differentiation of T-cells. Synergizes with IL12/interleukin-12 to ind…	Estrogen receptor; Nuclear hormone receptor. The steroid hormones and their receptors are involved in the regulation of eukaryotic gene expression and affect cellular proliferation and differentiation in target tissues. Ligand-dependent nuclear transactivation involves either direct homodimer binding to a palindromic estrogen response element (ERE) sequence or association with other DNA-binding t…	51	0.051
NR3C1	IL1B	ENSP00000231509	ENSP00000263341	Glucocorticoid receptor; Receptor for glucocorticoids (GC). Has a dual mode of action: as a transcription factor that binds to glucocorticoid response elements (GRE), both for nuclear and mitochondrial DNA, and as a modulator of other transcription factors. Affects inflammatory responses, cellular proliferation and differentiation in target tissues. Involved in chromatin remodeling. Plays a role …	Interleukin-1 beta; Potent proinflammatory cytokine. Initially discovered as the major endogenous pyrogen, induces prostaglandin synthesis, neutrophil influx and activation, T-cell activation and cytokine production, B- cell activation and antibody production, and fibroblast proliferation and collagen production. Promotes Th17 differentiation of T-cells. Synergizes with IL12/interleukin-12 to ind…	51	0.051
HTR1A	TPH2	ENSP00000316244	ENSP00000329093	5-hydroxytryptamine receptor 1A; G-protein coupled receptor for 5-hydroxytryptamine (serotonin). Also functions as a receptor for various drugs and psychoactive substances. Ligand binding causes a conformation change that triggers signaling via guanine nucleotide-binding proteins (G proteins) and modulates the activity of down-stream effectors, such as adenylate cyclase. Beta-arrestin family memb…	Tryptophan hydroxylase 2.	52	0.052
TPH2	HTR1A	ENSP00000329093	ENSP00000316244	Tryptophan hydroxylase 2.	5-hydroxytryptamine receptor 1A; G-protein coupled receptor for 5-hydroxytryptamine (serotonin). Also functions as a receptor for various drugs and psychoactive substances. Ligand binding causes a conformation change that triggers signaling via guanine nucleotide-binding proteins (G proteins) and modulates the activity of down-stream effectors, such as adenylate cyclase. Beta-arrestin family memb…	52	0.052
BDNF	NR3C1	ENSP00000414303	ENSP00000231509	Brain-derived neurotrophic factor; Important signaling molecule that activates signaling cascades downstream of NTRK2. During development, promotes the survival and differentiation of selected neuronal populations of the peripheral and central nervous systems. Participates in axonal growth, pathfinding and in the modulation of dendritic growth and morphology. Major regulator of synaptic transmiss…	Glucocorticoid receptor; Receptor for glucocorticoids (GC). Has a dual mode of action: as a transcription factor that binds to glucocorticoid response elements (GRE), both for nuclear and mitochondrial DNA, and as a modulator of other transcription factors. Affects inflammatory responses, cellular proliferation and differentiation in target tissues. Involved in chromatin remodeling. Plays a role …	54	0.054
COMT	NRG1	ENSP00000354511	ENSP00000287842	Catechol O-methyltransferase; Catalyzes the O-methylation, and thereby the inactivation, of catecholamine neurotransmitters and catechol hormones. Also shortens the biological half-lives of certain neuroactive drugs, like L-DOPA, alpha-methyl DOPA and isoproterenol; Belongs to the class I-like SAM-binding methyltransferase superfamily. Cation-dependent O-methyltransferase family.	Pro-neuregulin-1, membrane-bound isoform; Direct ligand for ERBB3 and ERBB4 tyrosine kinase receptors. Concomitantly recruits ERBB1 and ERBB2 coreceptors, resulting in ligand-stimulated tyrosine phosphorylation and activation of the ERBB receptors. The multiple isoforms perform diverse functions such as inducing growth and differentiation of epithelial, glial, neuronal, and skeletal muscle cells;…	54	0.054
DRD2	SLC6A4	ENSP00000354859	ENSP00000261707	D(2) dopamine receptor; Dopamine receptor whose activity is mediated by G proteins which inhibit adenylyl cyclase; Belongs to the G-protein coupled receptor 1 family.	Sodium-dependent serotonin transporter; Serotonin transporter whose primary function in the central nervous system involves the regulation of serotonergic signaling via transport of serotonin molecules from the synaptic cleft back into the pre-synaptic terminal for re-utilization. Plays a key role in mediating regulation of the availability of serotonin to other receptors of serotonergic systems.…	54	0.054
DRD2	SLC6A3	ENSP00000354859	ENSP00000270349	D(2) dopamine receptor; Dopamine receptor whose activity is mediated by G proteins which inhibit adenylyl cyclase; Belongs to the G-protein coupled receptor 1 family.	Sodium-dependent dopamine transporter; Amine transporter. Terminates the action of dopamine by its high affinity sodium-dependent reuptake into presynaptic terminals.	54	0.054
ESR1	IL6	ENSP00000405330	ENSP00000385675	Estrogen receptor; Nuclear hormone receptor. The steroid hormones and their receptors are involved in the regulation of eukaryotic gene expression and affect cellular proliferation and differentiation in target tissues. Ligand-dependent nuclear transactivation involves either direct homodimer binding to a palindromic estrogen response element (ERE) sequence or association with other DNA-binding t…	Interleukin-6; Cytokine with a wide variety of biological functions. It is a potent inducer of the acute phase response. Plays an essential role in the final differentiation of B-cells into Ig-secreting cells Involved in lymphocyte and monocyte differentiation. Acts on B-cells, T-cells, hepatocytes, hematopoietic progenitor cells and cells of the CNS. Required for the generation of T(H)17 cells. …	54	0.054
HTR1A	SLC6A4	ENSP00000316244	ENSP00000261707	5-hydroxytryptamine receptor 1A; G-protein coupled receptor for 5-hydroxytryptamine (serotonin). Also functions as a receptor for various drugs and psychoactive substances. Ligand binding causes a conformation change that triggers signaling via guanine nucleotide-binding proteins (G proteins) and modulates the activity of down-stream effectors, such as adenylate cyclase. Beta-arrestin family memb…	Sodium-dependent serotonin transporter; Serotonin transporter whose primary function in the central nervous system involves the regulation of serotonergic signaling via transport of serotonin molecules from the synaptic cleft back into the pre-synaptic terminal for re-utilization. Plays a key role in mediating regulation of the availability of serotonin to other receptors of serotonergic systems.…	54	0.054
IL6	ESR1	ENSP00000385675	ENSP00000405330	Interleukin-6; Cytokine with a wide variety of biological functions. It is a potent inducer of the acute phase response. Plays an essential role in the final differentiation of B-cells into Ig-secreting cells Involved in lymphocyte and monocyte differentiation. Acts on B-cells, T-cells, hepatocytes, hematopoietic progenitor cells and cells of the CNS. Required for the generation of T(H)17 cells. …	Estrogen receptor; Nuclear hormone receptor. The steroid hormones and their receptors are involved in the regulation of eukaryotic gene expression and affect cellular proliferation and differentiation in target tissues. Ligand-dependent nuclear transactivation involves either direct homodimer binding to a palindromic estrogen response element (ERE) sequence or association with other DNA-binding t…	54	0.054
NR3C1	BDNF	ENSP00000231509	ENSP00000414303	Glucocorticoid receptor; Receptor for glucocorticoids (GC). Has a dual mode of action: as a transcription factor that binds to glucocorticoid response elements (GRE), both for nuclear and mitochondrial DNA, and as a modulator of other transcription factors. Affects inflammatory responses, cellular proliferation and differentiation in target tissues. Involved in chromatin remodeling. Plays a role …	Brain-derived neurotrophic factor; Important signaling molecule that activates signaling cascades downstream of NTRK2. During development, promotes the survival and differentiation of selected neuronal populations of the peripheral and central nervous systems. Participates in axonal growth, pathfinding and in the modulation of dendritic growth and morphology. Major regulator of synaptic transmiss…	54	0.054
NRG1	COMT	ENSP00000287842	ENSP00000354511	Pro-neuregulin-1, membrane-bound isoform; Direct ligand for ERBB3 and ERBB4 tyrosine kinase receptors. Concomitantly recruits ERBB1 and ERBB2 coreceptors, resulting in ligand-stimulated tyrosine phosphorylation and activation of the ERBB receptors. The multiple isoforms perform diverse functions such as inducing growth and differentiation of epithelial, glial, neuronal, and skeletal muscle cells;…	Catechol O-methyltransferase; Catalyzes the O-methylation, and thereby the inactivation, of catecholamine neurotransmitters and catechol hormones. Also shortens the biological half-lives of certain neuroactive drugs, like L-DOPA, alpha-methyl DOPA and isoproterenol; Belongs to the class I-like SAM-binding methyltransferase superfamily. Cation-dependent O-methyltransferase family.	54	0.054
SLC6A3	DRD2	ENSP00000270349	ENSP00000354859	Sodium-dependent dopamine transporter; Amine transporter. Terminates the action of dopamine by its high affinity sodium-dependent reuptake into presynaptic terminals.	D(2) dopamine receptor; Dopamine receptor whose activity is mediated by G proteins which inhibit adenylyl cyclase; Belongs to the G-protein coupled receptor 1 family.	54	0.054
SLC6A4	DRD2	ENSP00000261707	ENSP00000354859	Sodium-dependent serotonin transporter; Serotonin transporter whose primary function in the central nervous system involves the regulation of serotonergic signaling via transport of serotonin molecules from the synaptic cleft back into the pre-synaptic terminal for re-utilization. Plays a key role in mediating regulation of the availability of serotonin to other receptors of serotonergic systems.…	D(2) dopamine receptor; Dopamine receptor whose activity is mediated by G proteins which inhibit adenylyl cyclase; Belongs to the G-protein coupled receptor 1 family.	54	0.054
SLC6A4	HTR1A	ENSP00000261707	ENSP00000316244	Sodium-dependent serotonin transporter; Serotonin transporter whose primary function in the central nervous system involves the regulation of serotonergic signaling via transport of serotonin molecules from the synaptic cleft back into the pre-synaptic terminal for re-utilization. Plays a key role in mediating regulation of the availability of serotonin to other receptors of serotonergic systems.…	5-hydroxytryptamine receptor 1A; G-protein coupled receptor for 5-hydroxytryptamine (serotonin). Also functions as a receptor for various drugs and psychoactive substances. Ligand binding causes a conformation change that triggers signaling via guanine nucleotide-binding proteins (G proteins) and modulates the activity of down-stream effectors, such as adenylate cyclase. Beta-arrestin family memb…	54	0.054
DRD2	ESR1	ENSP00000354859	ENSP00000405330	D(2) dopamine receptor; Dopamine receptor whose activity is mediated by G proteins which inhibit adenylyl cyclase; Belongs to the G-protein coupled receptor 1 family.	Estrogen receptor; Nuclear hormone receptor. The steroid hormones and their receptors are involved in the regulation of eukaryotic gene expression and affect cellular proliferation and differentiation in target tissues. Ligand-dependent nuclear transactivation involves either direct homodimer binding to a palindromic estrogen response element (ERE) sequence or association with other DNA-binding t…	55	0.055
ESR1	DRD2	ENSP00000405330	ENSP00000354859	Estrogen receptor; Nuclear hormone receptor. The steroid hormones and their receptors are involved in the regulation of eukaryotic gene expression and affect cellular proliferation and differentiation in target tissues. Ligand-dependent nuclear transactivation involves either direct homodimer binding to a palindromic estrogen response element (ERE) sequence or association with other DNA-binding t…	D(2) dopamine receptor; Dopamine receptor whose activity is mediated by G proteins which inhibit adenylyl cyclase; Belongs to the G-protein coupled receptor 1 family.	55	0.055
ESR1	TNF	ENSP00000405330	ENSP00000398698	Estrogen receptor; Nuclear hormone receptor. The steroid hormones and their receptors are involved in the regulation of eukaryotic gene expression and affect cellular proliferation and differentiation in target tissues. Ligand-dependent nuclear transactivation involves either direct homodimer binding to a palindromic estrogen response element (ERE) sequence or association with other DNA-binding t…	Tumor necrosis factor, membrane form; Cytokine that binds to TNFRSF1A/TNFR1 and TNFRSF1B/TNFBR. It is mainly secreted by macrophages and can induce cell death of certain tumor cell lines. It is potent pyrogen causing fever by direct action or by stimulation of interleukin-1 secretion and is implicated in the induction of cachexia, Under certain conditions it can stimulate cell proliferation and i…	55	0.055
FKBP5	NR3C1	ENSP00000444810	ENSP00000231509	Peptidyl-prolyl cis-trans isomerase FKBP5; Immunophilin protein with PPIase and co-chaperone activities. Component of unligated steroid receptors heterocomplexes through interaction with heat-shock protein 90 (HSP90). Plays a role in the intracellular trafficking of heterooligomeric forms of steroid hormone receptors maintaining the complex into the cytoplasm when unliganded. Acts as a regulator …	Glucocorticoid receptor; Receptor for glucocorticoids (GC). Has a dual mode of action: as a transcription factor that binds to glucocorticoid response elements (GRE), both for nuclear and mitochondrial DNA, and as a modulator of other transcription factors. Affects inflammatory responses, cellular proliferation and differentiation in target tissues. Involved in chromatin remodeling. Plays a role …	55	0.055
GAD1	TPH2	ENSP00000350928	ENSP00000329093	Glutamate decarboxylase 1; Catalyzes the production of GABA.	Tryptophan hydroxylase 2.	55	0.055
NR3C1	FKBP5	ENSP00000231509	ENSP00000444810	Glucocorticoid receptor; Receptor for glucocorticoids (GC). Has a dual mode of action: as a transcription factor that binds to glucocorticoid response elements (GRE), both for nuclear and mitochondrial DNA, and as a modulator of other transcription factors. Affects inflammatory responses, cellular proliferation and differentiation in target tissues. Involved in chromatin remodeling. Plays a role …	Peptidyl-prolyl cis-trans isomerase FKBP5; Immunophilin protein with PPIase and co-chaperone activities. Component of unligated steroid receptors heterocomplexes through interaction with heat-shock protein 90 (HSP90). Plays a role in the intracellular trafficking of heterooligomeric forms of steroid hormone receptors maintaining the complex into the cytoplasm when unliganded. Acts as a regulator …	55	0.055
TNF	ESR1	ENSP00000398698	ENSP00000405330	Tumor necrosis factor, membrane form; Cytokine that binds to TNFRSF1A/TNFR1 and TNFRSF1B/TNFBR. It is mainly secreted by macrophages and can induce cell death of certain tumor cell lines. It is potent pyrogen causing fever by direct action or by stimulation of interleukin-1 secretion and is implicated in the induction of cachexia, Under certain conditions it can stimulate cell proliferation and i…	Estrogen receptor; Nuclear hormone receptor. The steroid hormones and their receptors are involved in the regulation of eukaryotic gene expression and affect cellular proliferation and differentiation in target tissues. Ligand-dependent nuclear transactivation involves either direct homodimer binding to a palindromic estrogen response element (ERE) sequence or association with other DNA-binding t…	55	0.055
TPH2	GAD1	ENSP00000329093	ENSP00000350928	Tryptophan hydroxylase 2.	Glutamate decarboxylase 1; Catalyzes the production of GABA.	55	0.055
ESR1	SNCA	ENSP00000405330	ENSP00000500990	Estrogen receptor; Nuclear hormone receptor. The steroid hormones and their receptors are involved in the regulation of eukaryotic gene expression and affect cellular proliferation and differentiation in target tissues. Ligand-dependent nuclear transactivation involves either direct homodimer binding to a palindromic estrogen response element (ERE) sequence or association with other DNA-binding t…	Alpha-synuclein; Neuronal protein that plays several roles in synaptic activity such as regulation of synaptic vesicle trafficking and subsequent neurotransmitter release. Participates as a monomer in synaptic vesicle exocytosis by enhancing vesicle priming, fusion and dilation of exocytotic fusion pores. Mechanistically, acts by increasing local Ca(2+) release from microdomains which is essentia…	56	0.056
SNCA	ESR1	ENSP00000500990	ENSP00000405330	Alpha-synuclein; Neuronal protein that plays several roles in synaptic activity such as regulation of synaptic vesicle trafficking and subsequent neurotransmitter release. Participates as a monomer in synaptic vesicle exocytosis by enhancing vesicle priming, fusion and dilation of exocytotic fusion pores. Mechanistically, acts by increasing local Ca(2+) release from microdomains which is essentia…	Estrogen receptor; Nuclear hormone receptor. The steroid hormones and their receptors are involved in the regulation of eukaryotic gene expression and affect cellular proliferation and differentiation in target tissues. Ligand-dependent nuclear transactivation involves either direct homodimer binding to a palindromic estrogen response element (ERE) sequence or association with other DNA-binding t…	56	0.056
BDNF	DRD2	ENSP00000414303	ENSP00000354859	Brain-derived neurotrophic factor; Important signaling molecule that activates signaling cascades downstream of NTRK2. During development, promotes the survival and differentiation of selected neuronal populations of the peripheral and central nervous systems. Participates in axonal growth, pathfinding and in the modulation of dendritic growth and morphology. Major regulator of synaptic transmiss…	D(2) dopamine receptor; Dopamine receptor whose activity is mediated by G proteins which inhibit adenylyl cyclase; Belongs to the G-protein coupled receptor 1 family.	57	0.057
CRHBP	FKBP5	ENSP00000274368	ENSP00000444810	Corticotropin-releasing factor-binding protein; Binds CRF and inactivates it. May prevent inappropriate pituitary-adrenal stimulation in pregnancy; Belongs to the CRF-binding protein family.	Peptidyl-prolyl cis-trans isomerase FKBP5; Immunophilin protein with PPIase and co-chaperone activities. Component of unligated steroid receptors heterocomplexes through interaction with heat-shock protein 90 (HSP90). Plays a role in the intracellular trafficking of heterooligomeric forms of steroid hormone receptors maintaining the complex into the cytoplasm when unliganded. Acts as a regulator …	57	0.057
DRD2	TPH2	ENSP00000354859	ENSP00000329093	D(2) dopamine receptor; Dopamine receptor whose activity is mediated by G proteins which inhibit adenylyl cyclase; Belongs to the G-protein coupled receptor 1 family.	Tryptophan hydroxylase 2.	57	0.057
DRD2	BDNF	ENSP00000354859	ENSP00000414303	D(2) dopamine receptor; Dopamine receptor whose activity is mediated by G proteins which inhibit adenylyl cyclase; Belongs to the G-protein coupled receptor 1 family.	Brain-derived neurotrophic factor; Important signaling molecule that activates signaling cascades downstream of NTRK2. During development, promotes the survival and differentiation of selected neuronal populations of the peripheral and central nervous systems. Participates in axonal growth, pathfinding and in the modulation of dendritic growth and morphology. Major regulator of synaptic transmiss…	57	0.057
FKBP5	CRHBP	ENSP00000444810	ENSP00000274368	Peptidyl-prolyl cis-trans isomerase FKBP5; Immunophilin protein with PPIase and co-chaperone activities. Component of unligated steroid receptors heterocomplexes through interaction with heat-shock protein 90 (HSP90). Plays a role in the intracellular trafficking of heterooligomeric forms of steroid hormone receptors maintaining the complex into the cytoplasm when unliganded. Acts as a regulator …	Corticotropin-releasing factor-binding protein; Binds CRF and inactivates it. May prevent inappropriate pituitary-adrenal stimulation in pregnancy; Belongs to the CRF-binding protein family.	57	0.057
TPH2	DRD2	ENSP00000329093	ENSP00000354859	Tryptophan hydroxylase 2.	D(2) dopamine receptor; Dopamine receptor whose activity is mediated by G proteins which inhibit adenylyl cyclase; Belongs to the G-protein coupled receptor 1 family.	57	0.057
SLC6A2	SNCA	ENSP00000219833	ENSP00000500990	Sodium-dependent noradrenaline transporter; Amine transporter. Terminates the action of noradrenaline by its high affinity sodium-dependent reuptake into presynaptic terminals. Belongs to the sodium:neurotransmitter symporter (SNF) (TC 2.A.22) family. SLC6A2 subfamily.	Alpha-synuclein; Neuronal protein that plays several roles in synaptic activity such as regulation of synaptic vesicle trafficking and subsequent neurotransmitter release. Participates as a monomer in synaptic vesicle exocytosis by enhancing vesicle priming, fusion and dilation of exocytotic fusion pores. Mechanistically, acts by increasing local Ca(2+) release from microdomains which is essentia…	58	0.058
SLC6A3	SNCA	ENSP00000270349	ENSP00000500990	Sodium-dependent dopamine transporter; Amine transporter. Terminates the action of dopamine by its high affinity sodium-dependent reuptake into presynaptic terminals.	Alpha-synuclein; Neuronal protein that plays several roles in synaptic activity such as regulation of synaptic vesicle trafficking and subsequent neurotransmitter release. Participates as a monomer in synaptic vesicle exocytosis by enhancing vesicle priming, fusion and dilation of exocytotic fusion pores. Mechanistically, acts by increasing local Ca(2+) release from microdomains which is essentia…	58	0.058
SLC6A4	SNCA	ENSP00000261707	ENSP00000500990	Sodium-dependent serotonin transporter; Serotonin transporter whose primary function in the central nervous system involves the regulation of serotonergic signaling via transport of serotonin molecules from the synaptic cleft back into the pre-synaptic terminal for re-utilization. Plays a key role in mediating regulation of the availability of serotonin to other receptors of serotonergic systems.…	Alpha-synuclein; Neuronal protein that plays several roles in synaptic activity such as regulation of synaptic vesicle trafficking and subsequent neurotransmitter release. Participates as a monomer in synaptic vesicle exocytosis by enhancing vesicle priming, fusion and dilation of exocytotic fusion pores. Mechanistically, acts by increasing local Ca(2+) release from microdomains which is essentia…	58	0.058
SNCA	SLC6A2	ENSP00000500990	ENSP00000219833	Alpha-synuclein; Neuronal protein that plays several roles in synaptic activity such as regulation of synaptic vesicle trafficking and subsequent neurotransmitter release. Participates as a monomer in synaptic vesicle exocytosis by enhancing vesicle priming, fusion and dilation of exocytotic fusion pores. Mechanistically, acts by increasing local Ca(2+) release from microdomains which is essentia…	Sodium-dependent noradrenaline transporter; Amine transporter. Terminates the action of noradrenaline by its high affinity sodium-dependent reuptake into presynaptic terminals. Belongs to the sodium:neurotransmitter symporter (SNF) (TC 2.A.22) family. SLC6A2 subfamily.	58	0.058
SNCA	SLC6A4	ENSP00000500990	ENSP00000261707	Alpha-synuclein; Neuronal protein that plays several roles in synaptic activity such as regulation of synaptic vesicle trafficking and subsequent neurotransmitter release. Participates as a monomer in synaptic vesicle exocytosis by enhancing vesicle priming, fusion and dilation of exocytotic fusion pores. Mechanistically, acts by increasing local Ca(2+) release from microdomains which is essentia…	Sodium-dependent serotonin transporter; Serotonin transporter whose primary function in the central nervous system involves the regulation of serotonergic signaling via transport of serotonin molecules from the synaptic cleft back into the pre-synaptic terminal for re-utilization. Plays a key role in mediating regulation of the availability of serotonin to other receptors of serotonergic systems.…	58	0.058
SNCA	SLC6A3	ENSP00000500990	ENSP00000270349	Alpha-synuclein; Neuronal protein that plays several roles in synaptic activity such as regulation of synaptic vesicle trafficking and subsequent neurotransmitter release. Participates as a monomer in synaptic vesicle exocytosis by enhancing vesicle priming, fusion and dilation of exocytotic fusion pores. Mechanistically, acts by increasing local Ca(2+) release from microdomains which is essentia…	Sodium-dependent dopamine transporter; Amine transporter. Terminates the action of dopamine by its high affinity sodium-dependent reuptake into presynaptic terminals.	58	0.058
CXCL8	NR3C1	ENSP00000306512	ENSP00000231509	Interleukin-8; IL-8 is a chemotactic factor that attracts neutrophils, basophils, and T-cells, but not monocytes. It is also involved in neutrophil activation. It is released from several cell types in response to an inflammatory stimulus. IL-8(6-77) has a 5-10-fold higher activity on neutrophil activation, IL-8(5-77) has increased activity on neutrophil activation and IL-8(7-77) has a higher aff…	Glucocorticoid receptor; Receptor for glucocorticoids (GC). Has a dual mode of action: as a transcription factor that binds to glucocorticoid response elements (GRE), both for nuclear and mitochondrial DNA, and as a modulator of other transcription factors. Affects inflammatory responses, cellular proliferation and differentiation in target tissues. Involved in chromatin remodeling. Plays a role …	59	0.059
NR3C1	CXCL8	ENSP00000231509	ENSP00000306512	Glucocorticoid receptor; Receptor for glucocorticoids (GC). Has a dual mode of action: as a transcription factor that binds to glucocorticoid response elements (GRE), both for nuclear and mitochondrial DNA, and as a modulator of other transcription factors. Affects inflammatory responses, cellular proliferation and differentiation in target tissues. Involved in chromatin remodeling. Plays a role …	Interleukin-8; IL-8 is a chemotactic factor that attracts neutrophils, basophils, and T-cells, but not monocytes. It is also involved in neutrophil activation. It is released from several cell types in response to an inflammatory stimulus. IL-8(6-77) has a 5-10-fold higher activity on neutrophil activation, IL-8(5-77) has increased activity on neutrophil activation and IL-8(7-77) has a higher aff…	59	0.059
APOE	SNCA	ENSP00000252486	ENSP00000500990	Apolipoprotein E; APOE is an apolipoprotein, a protein associating with lipid particles, that mainly functions in lipoprotein-mediated lipid transport between organs via the plasma and interstitial fluids. APOE is a core component of plasma lipoproteins and is involved in their production, conversion and clearance. Apoliproteins are amphipathic molecules that interact both with lipids of the lipo…	Alpha-synuclein; Neuronal protein that plays several roles in synaptic activity such as regulation of synaptic vesicle trafficking and subsequent neurotransmitter release. Participates as a monomer in synaptic vesicle exocytosis by enhancing vesicle priming, fusion and dilation of exocytotic fusion pores. Mechanistically, acts by increasing local Ca(2+) release from microdomains which is essentia…	60	0.06
SNCA	APOE	ENSP00000500990	ENSP00000252486	Alpha-synuclein; Neuronal protein that plays several roles in synaptic activity such as regulation of synaptic vesicle trafficking and subsequent neurotransmitter release. Participates as a monomer in synaptic vesicle exocytosis by enhancing vesicle priming, fusion and dilation of exocytotic fusion pores. Mechanistically, acts by increasing local Ca(2+) release from microdomains which is essentia…	Apolipoprotein E; APOE is an apolipoprotein, a protein associating with lipid particles, that mainly functions in lipoprotein-mediated lipid transport between organs via the plasma and interstitial fluids. APOE is a core component of plasma lipoproteins and is involved in their production, conversion and clearance. Apoliproteins are amphipathic molecules that interact both with lipids of the lipo…	60	0.06
HTR1A	SLC6A3	ENSP00000316244	ENSP00000270349	5-hydroxytryptamine receptor 1A; G-protein coupled receptor for 5-hydroxytryptamine (serotonin). Also functions as a receptor for various drugs and psychoactive substances. Ligand binding causes a conformation change that triggers signaling via guanine nucleotide-binding proteins (G proteins) and modulates the activity of down-stream effectors, such as adenylate cyclase. Beta-arrestin family memb…	Sodium-dependent dopamine transporter; Amine transporter. Terminates the action of dopamine by its high affinity sodium-dependent reuptake into presynaptic terminals.	61	0.061
SLC6A3	HTR1A	ENSP00000270349	ENSP00000316244	Sodium-dependent dopamine transporter; Amine transporter. Terminates the action of dopamine by its high affinity sodium-dependent reuptake into presynaptic terminals.	5-hydroxytryptamine receptor 1A; G-protein coupled receptor for 5-hydroxytryptamine (serotonin). Also functions as a receptor for various drugs and psychoactive substances. Ligand binding causes a conformation change that triggers signaling via guanine nucleotide-binding proteins (G proteins) and modulates the activity of down-stream effectors, such as adenylate cyclase. Beta-arrestin family memb…	61	0.061
BDNF	HTR2A	ENSP00000414303	ENSP00000437737	Brain-derived neurotrophic factor; Important signaling molecule that activates signaling cascades downstream of NTRK2. During development, promotes the survival and differentiation of selected neuronal populations of the peripheral and central nervous systems. Participates in axonal growth, pathfinding and in the modulation of dendritic growth and morphology. Major regulator of synaptic transmiss…	5-hydroxytryptamine receptor 2A; G-protein coupled receptor for 5-hydroxytryptamine (serotonin). Also functions as a receptor for various drugs and psychoactive substances, including mescaline, psilocybin, 1-(2,5-dimethoxy-4-iodophenyl)-2- aminopropane (DOI) and lysergic acid diethylamide (LSD). Ligand binding causes a conformation change that triggers signaling via guanine nucleotide-binding pro…	62	0.062
HTR2A	BDNF	ENSP00000437737	ENSP00000414303	5-hydroxytryptamine receptor 2A; G-protein coupled receptor for 5-hydroxytryptamine (serotonin). Also functions as a receptor for various drugs and psychoactive substances, including mescaline, psilocybin, 1-(2,5-dimethoxy-4-iodophenyl)-2- aminopropane (DOI) and lysergic acid diethylamide (LSD). Ligand binding causes a conformation change that triggers signaling via guanine nucleotide-binding pro…	Brain-derived neurotrophic factor; Important signaling molecule that activates signaling cascades downstream of NTRK2. During development, promotes the survival and differentiation of selected neuronal populations of the peripheral and central nervous systems. Participates in axonal growth, pathfinding and in the modulation of dendritic growth and morphology. Major regulator of synaptic transmiss…	62	0.062
HTR1A	NOS1	ENSP00000316244	ENSP00000477999	5-hydroxytryptamine receptor 1A; G-protein coupled receptor for 5-hydroxytryptamine (serotonin). Also functions as a receptor for various drugs and psychoactive substances. Ligand binding causes a conformation change that triggers signaling via guanine nucleotide-binding proteins (G proteins) and modulates the activity of down-stream effectors, such as adenylate cyclase. Beta-arrestin family memb…	Nitric oxide synthase, brain; Produces nitric oxide (NO) which is a messenger molecule with diverse functions throughout the body. In the brain and peripheral nervous system, NO displays many properties of a neurotransmitter. Probably has nitrosylase activity and mediates cysteine S-nitrosylation of cytoplasmic target proteins such SRR; Belongs to the NOS family.	63	0.063
NOS1	HTR1A	ENSP00000477999	ENSP00000316244	Nitric oxide synthase, brain; Produces nitric oxide (NO) which is a messenger molecule with diverse functions throughout the body. In the brain and peripheral nervous system, NO displays many properties of a neurotransmitter. Probably has nitrosylase activity and mediates cysteine S-nitrosylation of cytoplasmic target proteins such SRR; Belongs to the NOS family.	5-hydroxytryptamine receptor 1A; G-protein coupled receptor for 5-hydroxytryptamine (serotonin). Also functions as a receptor for various drugs and psychoactive substances. Ligand binding causes a conformation change that triggers signaling via guanine nucleotide-binding proteins (G proteins) and modulates the activity of down-stream effectors, such as adenylate cyclase. Beta-arrestin family memb…	63	0.063
CACNA1C	SLC6A4	ENSP00000266376	ENSP00000261707	Voltage-dependent L-type calcium channel subunit alpha-1C; Pore-forming, alpha-1C subunit of the voltage-gated calcium channel that gives rise to L-type calcium currents. Mediates influx of calcium ions into the cytoplasm, and thereby triggers calcium release from the sarcoplasm (By similarity). Plays an important role in excitation-contraction coupling in the heart. Required for normal heart dev…	Sodium-dependent serotonin transporter; Serotonin transporter whose primary function in the central nervous system involves the regulation of serotonergic signaling via transport of serotonin molecules from the synaptic cleft back into the pre-synaptic terminal for re-utilization. Plays a key role in mediating regulation of the availability of serotonin to other receptors of serotonergic systems.…	64	0.064
DRD2	SNCA	ENSP00000354859	ENSP00000500990	D(2) dopamine receptor; Dopamine receptor whose activity is mediated by G proteins which inhibit adenylyl cyclase; Belongs to the G-protein coupled receptor 1 family.	Alpha-synuclein; Neuronal protein that plays several roles in synaptic activity such as regulation of synaptic vesicle trafficking and subsequent neurotransmitter release. Participates as a monomer in synaptic vesicle exocytosis by enhancing vesicle priming, fusion and dilation of exocytotic fusion pores. Mechanistically, acts by increasing local Ca(2+) release from microdomains which is essentia…	64	0.064
HTR1A	OXTR	ENSP00000316244	ENSP00000324270	5-hydroxytryptamine receptor 1A; G-protein coupled receptor for 5-hydroxytryptamine (serotonin). Also functions as a receptor for various drugs and psychoactive substances. Ligand binding causes a conformation change that triggers signaling via guanine nucleotide-binding proteins (G proteins) and modulates the activity of down-stream effectors, such as adenylate cyclase. Beta-arrestin family memb…	Oxytocin receptor; Receptor for oxytocin. The activity of this receptor is mediated by G proteins which activate a phosphatidylinositol-calcium second messenger system; Belongs to the G-protein coupled receptor 1 family. Vasopressin/oxytocin receptor subfamily.	64	0.064
OXTR	HTR1A	ENSP00000324270	ENSP00000316244	Oxytocin receptor; Receptor for oxytocin. The activity of this receptor is mediated by G proteins which activate a phosphatidylinositol-calcium second messenger system; Belongs to the G-protein coupled receptor 1 family. Vasopressin/oxytocin receptor subfamily.	5-hydroxytryptamine receptor 1A; G-protein coupled receptor for 5-hydroxytryptamine (serotonin). Also functions as a receptor for various drugs and psychoactive substances. Ligand binding causes a conformation change that triggers signaling via guanine nucleotide-binding proteins (G proteins) and modulates the activity of down-stream effectors, such as adenylate cyclase. Beta-arrestin family memb…	64	0.064
SLC6A4	CACNA1C	ENSP00000261707	ENSP00000266376	Sodium-dependent serotonin transporter; Serotonin transporter whose primary function in the central nervous system involves the regulation of serotonergic signaling via transport of serotonin molecules from the synaptic cleft back into the pre-synaptic terminal for re-utilization. Plays a key role in mediating regulation of the availability of serotonin to other receptors of serotonergic systems.…	Voltage-dependent L-type calcium channel subunit alpha-1C; Pore-forming, alpha-1C subunit of the voltage-gated calcium channel that gives rise to L-type calcium currents. Mediates influx of calcium ions into the cytoplasm, and thereby triggers calcium release from the sarcoplasm (By similarity). Plays an important role in excitation-contraction coupling in the heart. Required for normal heart dev…	64	0.064
SNCA	DRD2	ENSP00000500990	ENSP00000354859	Alpha-synuclein; Neuronal protein that plays several roles in synaptic activity such as regulation of synaptic vesicle trafficking and subsequent neurotransmitter release. Participates as a monomer in synaptic vesicle exocytosis by enhancing vesicle priming, fusion and dilation of exocytotic fusion pores. Mechanistically, acts by increasing local Ca(2+) release from microdomains which is essentia…	D(2) dopamine receptor; Dopamine receptor whose activity is mediated by G proteins which inhibit adenylyl cyclase; Belongs to the G-protein coupled receptor 1 family.	64	0.064
IL1B	NOS1	ENSP00000263341	ENSP00000477999	Interleukin-1 beta; Potent proinflammatory cytokine. Initially discovered as the major endogenous pyrogen, induces prostaglandin synthesis, neutrophil influx and activation, T-cell activation and cytokine production, B- cell activation and antibody production, and fibroblast proliferation and collagen production. Promotes Th17 differentiation of T-cells. Synergizes with IL12/interleukin-12 to ind…	Nitric oxide synthase, brain; Produces nitric oxide (NO) which is a messenger molecule with diverse functions throughout the body. In the brain and peripheral nervous system, NO displays many properties of a neurotransmitter. Probably has nitrosylase activity and mediates cysteine S-nitrosylation of cytoplasmic target proteins such SRR; Belongs to the NOS family.	66	0.066
NOS1	IL1B	ENSP00000477999	ENSP00000263341	Nitric oxide synthase, brain; Produces nitric oxide (NO) which is a messenger molecule with diverse functions throughout the body. In the brain and peripheral nervous system, NO displays many properties of a neurotransmitter. Probably has nitrosylase activity and mediates cysteine S-nitrosylation of cytoplasmic target proteins such SRR; Belongs to the NOS family.	Interleukin-1 beta; Potent proinflammatory cytokine. Initially discovered as the major endogenous pyrogen, induces prostaglandin synthesis, neutrophil influx and activation, T-cell activation and cytokine production, B- cell activation and antibody production, and fibroblast proliferation and collagen production. Promotes Th17 differentiation of T-cells. Synergizes with IL12/interleukin-12 to ind…	66	0.066
APOE	CXCL8	ENSP00000252486	ENSP00000306512	Apolipoprotein E; APOE is an apolipoprotein, a protein associating with lipid particles, that mainly functions in lipoprotein-mediated lipid transport between organs via the plasma and interstitial fluids. APOE is a core component of plasma lipoproteins and is involved in their production, conversion and clearance. Apoliproteins are amphipathic molecules that interact both with lipids of the lipo…	Interleukin-8; IL-8 is a chemotactic factor that attracts neutrophils, basophils, and T-cells, but not monocytes. It is also involved in neutrophil activation. It is released from several cell types in response to an inflammatory stimulus. IL-8(6-77) has a 5-10-fold higher activity on neutrophil activation, IL-8(5-77) has increased activity on neutrophil activation and IL-8(7-77) has a higher aff…	67	0.067
COMT	GAD1	ENSP00000354511	ENSP00000350928	Catechol O-methyltransferase; Catalyzes the O-methylation, and thereby the inactivation, of catecholamine neurotransmitters and catechol hormones. Also shortens the biological half-lives of certain neuroactive drugs, like L-DOPA, alpha-methyl DOPA and isoproterenol; Belongs to the class I-like SAM-binding methyltransferase superfamily. Cation-dependent O-methyltransferase family.	Glutamate decarboxylase 1; Catalyzes the production of GABA.	67	0.067
CRP	IL1B	ENSP00000255030	ENSP00000263341	C-reactive protein(1-205); Displays several functions associated with host defense: it promotes agglutination, bacterial capsular swelling, phagocytosis and complement fixation through its calcium-dependent binding to phosphorylcholine. Can interact with DNA and histones and may scavenge nuclear material released from damaged circulating cells.	Interleukin-1 beta; Potent proinflammatory cytokine. Initially discovered as the major endogenous pyrogen, induces prostaglandin synthesis, neutrophil influx and activation, T-cell activation and cytokine production, B- cell activation and antibody production, and fibroblast proliferation and collagen production. Promotes Th17 differentiation of T-cells. Synergizes with IL12/interleukin-12 to ind…	67	0.067
CXCL8	APOE	ENSP00000306512	ENSP00000252486	Interleukin-8; IL-8 is a chemotactic factor that attracts neutrophils, basophils, and T-cells, but not monocytes. It is also involved in neutrophil activation. It is released from several cell types in response to an inflammatory stimulus. IL-8(6-77) has a 5-10-fold higher activity on neutrophil activation, IL-8(5-77) has increased activity on neutrophil activation and IL-8(7-77) has a higher aff…	Apolipoprotein E; APOE is an apolipoprotein, a protein associating with lipid particles, that mainly functions in lipoprotein-mediated lipid transport between organs via the plasma and interstitial fluids. APOE is a core component of plasma lipoproteins and is involved in their production, conversion and clearance. Apoliproteins are amphipathic molecules that interact both with lipids of the lipo…	67	0.067
DRD2	NR3C1	ENSP00000354859	ENSP00000231509	D(2) dopamine receptor; Dopamine receptor whose activity is mediated by G proteins which inhibit adenylyl cyclase; Belongs to the G-protein coupled receptor 1 family.	Glucocorticoid receptor; Receptor for glucocorticoids (GC). Has a dual mode of action: as a transcription factor that binds to glucocorticoid response elements (GRE), both for nuclear and mitochondrial DNA, and as a modulator of other transcription factors. Affects inflammatory responses, cellular proliferation and differentiation in target tissues. Involved in chromatin remodeling. Plays a role …	67	0.067
GAD1	COMT	ENSP00000350928	ENSP00000354511	Glutamate decarboxylase 1; Catalyzes the production of GABA.	Catechol O-methyltransferase; Catalyzes the O-methylation, and thereby the inactivation, of catecholamine neurotransmitters and catechol hormones. Also shortens the biological half-lives of certain neuroactive drugs, like L-DOPA, alpha-methyl DOPA and isoproterenol; Belongs to the class I-like SAM-binding methyltransferase superfamily. Cation-dependent O-methyltransferase family.	67	0.067
HTR1A	NR3C1	ENSP00000316244	ENSP00000231509	5-hydroxytryptamine receptor 1A; G-protein coupled receptor for 5-hydroxytryptamine (serotonin). Also functions as a receptor for various drugs and psychoactive substances. Ligand binding causes a conformation change that triggers signaling via guanine nucleotide-binding proteins (G proteins) and modulates the activity of down-stream effectors, such as adenylate cyclase. Beta-arrestin family memb…	Glucocorticoid receptor; Receptor for glucocorticoids (GC). Has a dual mode of action: as a transcription factor that binds to glucocorticoid response elements (GRE), both for nuclear and mitochondrial DNA, and as a modulator of other transcription factors. Affects inflammatory responses, cellular proliferation and differentiation in target tissues. Involved in chromatin remodeling. Plays a role …	67	0.067
IL1B	CRP	ENSP00000263341	ENSP00000255030	Interleukin-1 beta; Potent proinflammatory cytokine. Initially discovered as the major endogenous pyrogen, induces prostaglandin synthesis, neutrophil influx and activation, T-cell activation and cytokine production, B- cell activation and antibody production, and fibroblast proliferation and collagen production. Promotes Th17 differentiation of T-cells. Synergizes with IL12/interleukin-12 to ind…	C-reactive protein(1-205); Displays several functions associated with host defense: it promotes agglutination, bacterial capsular swelling, phagocytosis and complement fixation through its calcium-dependent binding to phosphorylcholine. Can interact with DNA and histones and may scavenge nuclear material released from damaged circulating cells.	67	0.067
IL6	NR3C1	ENSP00000385675	ENSP00000231509	Interleukin-6; Cytokine with a wide variety of biological functions. It is a potent inducer of the acute phase response. Plays an essential role in the final differentiation of B-cells into Ig-secreting cells Involved in lymphocyte and monocyte differentiation. Acts on B-cells, T-cells, hepatocytes, hematopoietic progenitor cells and cells of the CNS. Required for the generation of T(H)17 cells. …	Glucocorticoid receptor; Receptor for glucocorticoids (GC). Has a dual mode of action: as a transcription factor that binds to glucocorticoid response elements (GRE), both for nuclear and mitochondrial DNA, and as a modulator of other transcription factors. Affects inflammatory responses, cellular proliferation and differentiation in target tissues. Involved in chromatin remodeling. Plays a role …	67	0.067
NR3C1	DRD2	ENSP00000231509	ENSP00000354859	Glucocorticoid receptor; Receptor for glucocorticoids (GC). Has a dual mode of action: as a transcription factor that binds to glucocorticoid response elements (GRE), both for nuclear and mitochondrial DNA, and as a modulator of other transcription factors. Affects inflammatory responses, cellular proliferation and differentiation in target tissues. Involved in chromatin remodeling. Plays a role …	D(2) dopamine receptor; Dopamine receptor whose activity is mediated by G proteins which inhibit adenylyl cyclase; Belongs to the G-protein coupled receptor 1 family.	67	0.067
NR3C1	HTR1A	ENSP00000231509	ENSP00000316244	Glucocorticoid receptor; Receptor for glucocorticoids (GC). Has a dual mode of action: as a transcription factor that binds to glucocorticoid response elements (GRE), both for nuclear and mitochondrial DNA, and as a modulator of other transcription factors. Affects inflammatory responses, cellular proliferation and differentiation in target tissues. Involved in chromatin remodeling. Plays a role …	5-hydroxytryptamine receptor 1A; G-protein coupled receptor for 5-hydroxytryptamine (serotonin). Also functions as a receptor for various drugs and psychoactive substances. Ligand binding causes a conformation change that triggers signaling via guanine nucleotide-binding proteins (G proteins) and modulates the activity of down-stream effectors, such as adenylate cyclase. Beta-arrestin family memb…	67	0.067
NR3C1	IL6	ENSP00000231509	ENSP00000385675	Glucocorticoid receptor; Receptor for glucocorticoids (GC). Has a dual mode of action: as a transcription factor that binds to glucocorticoid response elements (GRE), both for nuclear and mitochondrial DNA, and as a modulator of other transcription factors. Affects inflammatory responses, cellular proliferation and differentiation in target tissues. Involved in chromatin remodeling. Plays a role …	Interleukin-6; Cytokine with a wide variety of biological functions. It is a potent inducer of the acute phase response. Plays an essential role in the final differentiation of B-cells into Ig-secreting cells Involved in lymphocyte and monocyte differentiation. Acts on B-cells, T-cells, hepatocytes, hematopoietic progenitor cells and cells of the CNS. Required for the generation of T(H)17 cells. …	67	0.067
DRD2	SLC6A2	ENSP00000354859	ENSP00000219833	D(2) dopamine receptor; Dopamine receptor whose activity is mediated by G proteins which inhibit adenylyl cyclase; Belongs to the G-protein coupled receptor 1 family.	Sodium-dependent noradrenaline transporter; Amine transporter. Terminates the action of noradrenaline by its high affinity sodium-dependent reuptake into presynaptic terminals. Belongs to the sodium:neurotransmitter symporter (SNF) (TC 2.A.22) family. SLC6A2 subfamily.	68	0.068
SLC6A2	DRD2	ENSP00000219833	ENSP00000354859	Sodium-dependent noradrenaline transporter; Amine transporter. Terminates the action of noradrenaline by its high affinity sodium-dependent reuptake into presynaptic terminals. Belongs to the sodium:neurotransmitter symporter (SNF) (TC 2.A.22) family. SLC6A2 subfamily.	D(2) dopamine receptor; Dopamine receptor whose activity is mediated by G proteins which inhibit adenylyl cyclase; Belongs to the G-protein coupled receptor 1 family.	68	0.068
CCL2	NGF	ENSP00000225831	ENSP00000358525	C-C motif chemokine 2; Acts as a ligand for C-C chemokine receptor CCR2. Signals through binding and activation of CCR2 and induces a strong chemotactic response and mobilization of intracellular calcium ions. Exhibits a chemotactic activity for monocytes and basophils but not neutrophils or eosinophils. May be involved in the recruitment of monocytes into the arterial wall during the disease pro…	Beta-nerve growth factor; Nerve growth factor is important for the development and maintenance of the sympathetic and sensory nervous systems. Extracellular ligand for the NTRK1 and NGFR receptors, activates cellular signaling cascades to regulate neuronal proliferation, differentiation and survival (Probable). The immature NGF precursor (proNGF) functions as ligand for the heterodimeric receptor…	72	0.072
HTR2A	NOS1AP	ENSP00000437737	ENSP00000355133	5-hydroxytryptamine receptor 2A; G-protein coupled receptor for 5-hydroxytryptamine (serotonin). Also functions as a receptor for various drugs and psychoactive substances, including mescaline, psilocybin, 1-(2,5-dimethoxy-4-iodophenyl)-2- aminopropane (DOI) and lysergic acid diethylamide (LSD). Ligand binding causes a conformation change that triggers signaling via guanine nucleotide-binding pro…	Carboxyl-terminal PDZ ligand of neuronal nitric oxide synthase protein; Adapter protein involved in neuronal nitric-oxide (NO) synthesis regulation via its association with nNOS/NOS1. The complex formed with NOS1 and synapsins is necessary for specific NO and synapsin functions at a presynaptic level. Mediates an indirect interaction between NOS1 and RASD1 leading to enhance the ability of NOS1 t…	72	0.072
NGF	CCL2	ENSP00000358525	ENSP00000225831	Beta-nerve growth factor; Nerve growth factor is important for the development and maintenance of the sympathetic and sensory nervous systems. Extracellular ligand for the NTRK1 and NGFR receptors, activates cellular signaling cascades to regulate neuronal proliferation, differentiation and survival (Probable). The immature NGF precursor (proNGF) functions as ligand for the heterodimeric receptor…	C-C motif chemokine 2; Acts as a ligand for C-C chemokine receptor CCR2. Signals through binding and activation of CCR2 and induces a strong chemotactic response and mobilization of intracellular calcium ions. Exhibits a chemotactic activity for monocytes and basophils but not neutrophils or eosinophils. May be involved in the recruitment of monocytes into the arterial wall during the disease pro…	72	0.072
NOS1AP	HTR2A	ENSP00000355133	ENSP00000437737	Carboxyl-terminal PDZ ligand of neuronal nitric oxide synthase protein; Adapter protein involved in neuronal nitric-oxide (NO) synthesis regulation via its association with nNOS/NOS1. The complex formed with NOS1 and synapsins is necessary for specific NO and synapsin functions at a presynaptic level. Mediates an indirect interaction between NOS1 and RASD1 leading to enhance the ability of NOS1 t…	5-hydroxytryptamine receptor 2A; G-protein coupled receptor for 5-hydroxytryptamine (serotonin). Also functions as a receptor for various drugs and psychoactive substances, including mescaline, psilocybin, 1-(2,5-dimethoxy-4-iodophenyl)-2- aminopropane (DOI) and lysergic acid diethylamide (LSD). Ligand binding causes a conformation change that triggers signaling via guanine nucleotide-binding pro…	72	0.072
HTR1A	SLC6A2	ENSP00000316244	ENSP00000219833	5-hydroxytryptamine receptor 1A; G-protein coupled receptor for 5-hydroxytryptamine (serotonin). Also functions as a receptor for various drugs and psychoactive substances. Ligand binding causes a conformation change that triggers signaling via guanine nucleotide-binding proteins (G proteins) and modulates the activity of down-stream effectors, such as adenylate cyclase. Beta-arrestin family memb…	Sodium-dependent noradrenaline transporter; Amine transporter. Terminates the action of noradrenaline by its high affinity sodium-dependent reuptake into presynaptic terminals. Belongs to the sodium:neurotransmitter symporter (SNF) (TC 2.A.22) family. SLC6A2 subfamily.	73	0.073
SLC6A2	HTR1A	ENSP00000219833	ENSP00000316244	Sodium-dependent noradrenaline transporter; Amine transporter. Terminates the action of noradrenaline by its high affinity sodium-dependent reuptake into presynaptic terminals. Belongs to the sodium:neurotransmitter symporter (SNF) (TC 2.A.22) family. SLC6A2 subfamily.	5-hydroxytryptamine receptor 1A; G-protein coupled receptor for 5-hydroxytryptamine (serotonin). Also functions as a receptor for various drugs and psychoactive substances. Ligand binding causes a conformation change that triggers signaling via guanine nucleotide-binding proteins (G proteins) and modulates the activity of down-stream effectors, such as adenylate cyclase. Beta-arrestin family memb…	73	0.073
NGF	NRG1	ENSP00000358525	ENSP00000287842	Beta-nerve growth factor; Nerve growth factor is important for the development and maintenance of the sympathetic and sensory nervous systems. Extracellular ligand for the NTRK1 and NGFR receptors, activates cellular signaling cascades to regulate neuronal proliferation, differentiation and survival (Probable). The immature NGF precursor (proNGF) functions as ligand for the heterodimeric receptor…	Pro-neuregulin-1, membrane-bound isoform; Direct ligand for ERBB3 and ERBB4 tyrosine kinase receptors. Concomitantly recruits ERBB1 and ERBB2 coreceptors, resulting in ligand-stimulated tyrosine phosphorylation and activation of the ERBB receptors. The multiple isoforms perform diverse functions such as inducing growth and differentiation of epithelial, glial, neuronal, and skeletal muscle cells;…	74	0.074
NRG1	NGF	ENSP00000287842	ENSP00000358525	Pro-neuregulin-1, membrane-bound isoform; Direct ligand for ERBB3 and ERBB4 tyrosine kinase receptors. Concomitantly recruits ERBB1 and ERBB2 coreceptors, resulting in ligand-stimulated tyrosine phosphorylation and activation of the ERBB receptors. The multiple isoforms perform diverse functions such as inducing growth and differentiation of epithelial, glial, neuronal, and skeletal muscle cells;…	Beta-nerve growth factor; Nerve growth factor is important for the development and maintenance of the sympathetic and sensory nervous systems. Extracellular ligand for the NTRK1 and NGFR receptors, activates cellular signaling cascades to regulate neuronal proliferation, differentiation and survival (Probable). The immature NGF precursor (proNGF) functions as ligand for the heterodimeric receptor…	74	0.074
APOE	COMT	ENSP00000252486	ENSP00000354511	Apolipoprotein E; APOE is an apolipoprotein, a protein associating with lipid particles, that mainly functions in lipoprotein-mediated lipid transport between organs via the plasma and interstitial fluids. APOE is a core component of plasma lipoproteins and is involved in their production, conversion and clearance. Apoliproteins are amphipathic molecules that interact both with lipids of the lipo…	Catechol O-methyltransferase; Catalyzes the O-methylation, and thereby the inactivation, of catecholamine neurotransmitters and catechol hormones. Also shortens the biological half-lives of certain neuroactive drugs, like L-DOPA, alpha-methyl DOPA and isoproterenol; Belongs to the class I-like SAM-binding methyltransferase superfamily. Cation-dependent O-methyltransferase family.	76	0.076
COMT	APOE	ENSP00000354511	ENSP00000252486	Catechol O-methyltransferase; Catalyzes the O-methylation, and thereby the inactivation, of catecholamine neurotransmitters and catechol hormones. Also shortens the biological half-lives of certain neuroactive drugs, like L-DOPA, alpha-methyl DOPA and isoproterenol; Belongs to the class I-like SAM-binding methyltransferase superfamily. Cation-dependent O-methyltransferase family.	Apolipoprotein E; APOE is an apolipoprotein, a protein associating with lipid particles, that mainly functions in lipoprotein-mediated lipid transport between organs via the plasma and interstitial fluids. APOE is a core component of plasma lipoproteins and is involved in their production, conversion and clearance. Apoliproteins are amphipathic molecules that interact both with lipids of the lipo…	76	0.076
MAPT	SNCA	ENSP00000340820	ENSP00000500990	Microtubule-associated protein tau; Promotes microtubule assembly and stability, and might be involved in the establishment and maintenance of neuronal polarity. The C-terminus binds axonal microtubules while the N-terminus binds neural plasma membrane components, suggesting that tau functions as a linker protein between both. Axonal polarity is predetermined by TAU/MAPT localization (in the neur…	Alpha-synuclein; Neuronal protein that plays several roles in synaptic activity such as regulation of synaptic vesicle trafficking and subsequent neurotransmitter release. Participates as a monomer in synaptic vesicle exocytosis by enhancing vesicle priming, fusion and dilation of exocytotic fusion pores. Mechanistically, acts by increasing local Ca(2+) release from microdomains which is essentia…	79	0.079
SNCA	MAPT	ENSP00000500990	ENSP00000340820	Alpha-synuclein; Neuronal protein that plays several roles in synaptic activity such as regulation of synaptic vesicle trafficking and subsequent neurotransmitter release. Participates as a monomer in synaptic vesicle exocytosis by enhancing vesicle priming, fusion and dilation of exocytotic fusion pores. Mechanistically, acts by increasing local Ca(2+) release from microdomains which is essentia…	Microtubule-associated protein tau; Promotes microtubule assembly and stability, and might be involved in the establishment and maintenance of neuronal polarity. The C-terminus binds axonal microtubules while the N-terminus binds neural plasma membrane components, suggesting that tau functions as a linker protein between both. Axonal polarity is predetermined by TAU/MAPT localization (in the neur…	79	0.079
GAD1	HTR2A	ENSP00000350928	ENSP00000437737	Glutamate decarboxylase 1; Catalyzes the production of GABA.	5-hydroxytryptamine receptor 2A; G-protein coupled receptor for 5-hydroxytryptamine (serotonin). Also functions as a receptor for various drugs and psychoactive substances, including mescaline, psilocybin, 1-(2,5-dimethoxy-4-iodophenyl)-2- aminopropane (DOI) and lysergic acid diethylamide (LSD). Ligand binding causes a conformation change that triggers signaling via guanine nucleotide-binding pro…	83	0.083
HTR2A	GAD1	ENSP00000437737	ENSP00000350928	5-hydroxytryptamine receptor 2A; G-protein coupled receptor for 5-hydroxytryptamine (serotonin). Also functions as a receptor for various drugs and psychoactive substances, including mescaline, psilocybin, 1-(2,5-dimethoxy-4-iodophenyl)-2- aminopropane (DOI) and lysergic acid diethylamide (LSD). Ligand binding causes a conformation change that triggers signaling via guanine nucleotide-binding pro…	Glutamate decarboxylase 1; Catalyzes the production of GABA.	83	0.083
ESR1	MAPT	ENSP00000405330	ENSP00000340820	Estrogen receptor; Nuclear hormone receptor. The steroid hormones and their receptors are involved in the regulation of eukaryotic gene expression and affect cellular proliferation and differentiation in target tissues. Ligand-dependent nuclear transactivation involves either direct homodimer binding to a palindromic estrogen response element (ERE) sequence or association with other DNA-binding t…	Microtubule-associated protein tau; Promotes microtubule assembly and stability, and might be involved in the establishment and maintenance of neuronal polarity. The C-terminus binds axonal microtubules while the N-terminus binds neural plasma membrane components, suggesting that tau functions as a linker protein between both. Axonal polarity is predetermined by TAU/MAPT localization (in the neur…	84	0.084
MAPT	ESR1	ENSP00000340820	ENSP00000405330	Microtubule-associated protein tau; Promotes microtubule assembly and stability, and might be involved in the establishment and maintenance of neuronal polarity. The C-terminus binds axonal microtubules while the N-terminus binds neural plasma membrane components, suggesting that tau functions as a linker protein between both. Axonal polarity is predetermined by TAU/MAPT localization (in the neur…	Estrogen receptor; Nuclear hormone receptor. The steroid hormones and their receptors are involved in the regulation of eukaryotic gene expression and affect cellular proliferation and differentiation in target tissues. Ligand-dependent nuclear transactivation involves either direct homodimer binding to a palindromic estrogen response element (ERE) sequence or association with other DNA-binding t…	84	0.084
CACNA1C	DRD2	ENSP00000266376	ENSP00000354859	Voltage-dependent L-type calcium channel subunit alpha-1C; Pore-forming, alpha-1C subunit of the voltage-gated calcium channel that gives rise to L-type calcium currents. Mediates influx of calcium ions into the cytoplasm, and thereby triggers calcium release from the sarcoplasm (By similarity). Plays an important role in excitation-contraction coupling in the heart. Required for normal heart dev…	D(2) dopamine receptor; Dopamine receptor whose activity is mediated by G proteins which inhibit adenylyl cyclase; Belongs to the G-protein coupled receptor 1 family.	85	0.085
DRD2	CACNA1C	ENSP00000354859	ENSP00000266376	D(2) dopamine receptor; Dopamine receptor whose activity is mediated by G proteins which inhibit adenylyl cyclase; Belongs to the G-protein coupled receptor 1 family.	Voltage-dependent L-type calcium channel subunit alpha-1C; Pore-forming, alpha-1C subunit of the voltage-gated calcium channel that gives rise to L-type calcium currents. Mediates influx of calcium ions into the cytoplasm, and thereby triggers calcium release from the sarcoplasm (By similarity). Plays an important role in excitation-contraction coupling in the heart. Required for normal heart dev…	85	0.085
CACNA1C	HTR2A	ENSP00000266376	ENSP00000437737	Voltage-dependent L-type calcium channel subunit alpha-1C; Pore-forming, alpha-1C subunit of the voltage-gated calcium channel that gives rise to L-type calcium currents. Mediates influx of calcium ions into the cytoplasm, and thereby triggers calcium release from the sarcoplasm (By similarity). Plays an important role in excitation-contraction coupling in the heart. Required for normal heart dev…	5-hydroxytryptamine receptor 2A; G-protein coupled receptor for 5-hydroxytryptamine (serotonin). Also functions as a receptor for various drugs and psychoactive substances, including mescaline, psilocybin, 1-(2,5-dimethoxy-4-iodophenyl)-2- aminopropane (DOI) and lysergic acid diethylamide (LSD). Ligand binding causes a conformation change that triggers signaling via guanine nucleotide-binding pro…	86	0.086
HTR2A	CACNA1C	ENSP00000437737	ENSP00000266376	5-hydroxytryptamine receptor 2A; G-protein coupled receptor for 5-hydroxytryptamine (serotonin). Also functions as a receptor for various drugs and psychoactive substances, including mescaline, psilocybin, 1-(2,5-dimethoxy-4-iodophenyl)-2- aminopropane (DOI) and lysergic acid diethylamide (LSD). Ligand binding causes a conformation change that triggers signaling via guanine nucleotide-binding pro…	Voltage-dependent L-type calcium channel subunit alpha-1C; Pore-forming, alpha-1C subunit of the voltage-gated calcium channel that gives rise to L-type calcium currents. Mediates influx of calcium ions into the cytoplasm, and thereby triggers calcium release from the sarcoplasm (By similarity). Plays an important role in excitation-contraction coupling in the heart. Required for normal heart dev…	86	0.086
IFNG	TP53	ENSP00000229135	ENSP00000269305	Interferon gamma; Produced by lymphocytes activated by specific antigens or mitogens. IFN-gamma, in addition to having antiviral activity, has important immunoregulatory functions. It is a potent activator of macrophages, it has antiproliferative effects on transformed cells and it can potentiate the antiviral and antitumor effects of the type I interferons; Belongs to the type II (or gamma) inte…	Cellular tumor antigen p53; Acts as a tumor suppressor in many tumor types; induces growth arrest or apoptosis depending on the physiological circumstances and cell type. Involved in cell cycle regulation as a trans-activator that acts to negatively regulate cell division by controlling a set of genes required for this process. One of the activated genes is an inhibitor of cyclin-dependent kinase…	86	0.086
IL6	NGF	ENSP00000385675	ENSP00000358525	Interleukin-6; Cytokine with a wide variety of biological functions. It is a potent inducer of the acute phase response. Plays an essential role in the final differentiation of B-cells into Ig-secreting cells Involved in lymphocyte and monocyte differentiation. Acts on B-cells, T-cells, hepatocytes, hematopoietic progenitor cells and cells of the CNS. Required for the generation of T(H)17 cells. …	Beta-nerve growth factor; Nerve growth factor is important for the development and maintenance of the sympathetic and sensory nervous systems. Extracellular ligand for the NTRK1 and NGFR receptors, activates cellular signaling cascades to regulate neuronal proliferation, differentiation and survival (Probable). The immature NGF precursor (proNGF) functions as ligand for the heterodimeric receptor…	86	0.086
NGF	IL6	ENSP00000358525	ENSP00000385675	Beta-nerve growth factor; Nerve growth factor is important for the development and maintenance of the sympathetic and sensory nervous systems. Extracellular ligand for the NTRK1 and NGFR receptors, activates cellular signaling cascades to regulate neuronal proliferation, differentiation and survival (Probable). The immature NGF precursor (proNGF) functions as ligand for the heterodimeric receptor…	Interleukin-6; Cytokine with a wide variety of biological functions. It is a potent inducer of the acute phase response. Plays an essential role in the final differentiation of B-cells into Ig-secreting cells Involved in lymphocyte and monocyte differentiation. Acts on B-cells, T-cells, hepatocytes, hematopoietic progenitor cells and cells of the CNS. Required for the generation of T(H)17 cells. …	86	0.086
NR3C1	TNF	ENSP00000231509	ENSP00000398698	Glucocorticoid receptor; Receptor for glucocorticoids (GC). Has a dual mode of action: as a transcription factor that binds to glucocorticoid response elements (GRE), both for nuclear and mitochondrial DNA, and as a modulator of other transcription factors. Affects inflammatory responses, cellular proliferation and differentiation in target tissues. Involved in chromatin remodeling. Plays a role …	Tumor necrosis factor, membrane form; Cytokine that binds to TNFRSF1A/TNFR1 and TNFRSF1B/TNFBR. It is mainly secreted by macrophages and can induce cell death of certain tumor cell lines. It is potent pyrogen causing fever by direct action or by stimulation of interleukin-1 secretion and is implicated in the induction of cachexia, Under certain conditions it can stimulate cell proliferation and i…	86	0.086
TNF	NR3C1	ENSP00000398698	ENSP00000231509	Tumor necrosis factor, membrane form; Cytokine that binds to TNFRSF1A/TNFR1 and TNFRSF1B/TNFBR. It is mainly secreted by macrophages and can induce cell death of certain tumor cell lines. It is potent pyrogen causing fever by direct action or by stimulation of interleukin-1 secretion and is implicated in the induction of cachexia, Under certain conditions it can stimulate cell proliferation and i…	Glucocorticoid receptor; Receptor for glucocorticoids (GC). Has a dual mode of action: as a transcription factor that binds to glucocorticoid response elements (GRE), both for nuclear and mitochondrial DNA, and as a modulator of other transcription factors. Affects inflammatory responses, cellular proliferation and differentiation in target tissues. Involved in chromatin remodeling. Plays a role …	86	0.086
TP53	IFNG	ENSP00000269305	ENSP00000229135	Cellular tumor antigen p53; Acts as a tumor suppressor in many tumor types; induces growth arrest or apoptosis depending on the physiological circumstances and cell type. Involved in cell cycle regulation as a trans-activator that acts to negatively regulate cell division by controlling a set of genes required for this process. One of the activated genes is an inhibitor of cyclin-dependent kinase…	Interferon gamma; Produced by lymphocytes activated by specific antigens or mitogens. IFN-gamma, in addition to having antiviral activity, has important immunoregulatory functions. It is a potent activator of macrophages, it has antiproliferative effects on transformed cells and it can potentiate the antiviral and antitumor effects of the type I interferons; Belongs to the type II (or gamma) inte…	86	0.086
APOE	IL1B	ENSP00000252486	ENSP00000263341	Apolipoprotein E; APOE is an apolipoprotein, a protein associating with lipid particles, that mainly functions in lipoprotein-mediated lipid transport between organs via the plasma and interstitial fluids. APOE is a core component of plasma lipoproteins and is involved in their production, conversion and clearance. Apoliproteins are amphipathic molecules that interact both with lipids of the lipo…	Interleukin-1 beta; Potent proinflammatory cytokine. Initially discovered as the major endogenous pyrogen, induces prostaglandin synthesis, neutrophil influx and activation, T-cell activation and cytokine production, B- cell activation and antibody production, and fibroblast proliferation and collagen production. Promotes Th17 differentiation of T-cells. Synergizes with IL12/interleukin-12 to ind…	87	0.087
IL1B	APOE	ENSP00000263341	ENSP00000252486	Interleukin-1 beta; Potent proinflammatory cytokine. Initially discovered as the major endogenous pyrogen, induces prostaglandin synthesis, neutrophil influx and activation, T-cell activation and cytokine production, B- cell activation and antibody production, and fibroblast proliferation and collagen production. Promotes Th17 differentiation of T-cells. Synergizes with IL12/interleukin-12 to ind…	Apolipoprotein E; APOE is an apolipoprotein, a protein associating with lipid particles, that mainly functions in lipoprotein-mediated lipid transport between organs via the plasma and interstitial fluids. APOE is a core component of plasma lipoproteins and is involved in their production, conversion and clearance. Apoliproteins are amphipathic molecules that interact both with lipids of the lipo…	87	0.087
IL1B	SLC6A4	ENSP00000263341	ENSP00000261707	Interleukin-1 beta; Potent proinflammatory cytokine. Initially discovered as the major endogenous pyrogen, induces prostaglandin synthesis, neutrophil influx and activation, T-cell activation and cytokine production, B- cell activation and antibody production, and fibroblast proliferation and collagen production. Promotes Th17 differentiation of T-cells. Synergizes with IL12/interleukin-12 to ind…	Sodium-dependent serotonin transporter; Serotonin transporter whose primary function in the central nervous system involves the regulation of serotonergic signaling via transport of serotonin molecules from the synaptic cleft back into the pre-synaptic terminal for re-utilization. Plays a key role in mediating regulation of the availability of serotonin to other receptors of serotonergic systems.…	87	0.087
IL6	SNCA	ENSP00000385675	ENSP00000500990	Interleukin-6; Cytokine with a wide variety of biological functions. It is a potent inducer of the acute phase response. Plays an essential role in the final differentiation of B-cells into Ig-secreting cells Involved in lymphocyte and monocyte differentiation. Acts on B-cells, T-cells, hepatocytes, hematopoietic progenitor cells and cells of the CNS. Required for the generation of T(H)17 cells. …	Alpha-synuclein; Neuronal protein that plays several roles in synaptic activity such as regulation of synaptic vesicle trafficking and subsequent neurotransmitter release. Participates as a monomer in synaptic vesicle exocytosis by enhancing vesicle priming, fusion and dilation of exocytotic fusion pores. Mechanistically, acts by increasing local Ca(2+) release from microdomains which is essentia…	87	0.087
SLC6A4	IL1B	ENSP00000261707	ENSP00000263341	Sodium-dependent serotonin transporter; Serotonin transporter whose primary function in the central nervous system involves the regulation of serotonergic signaling via transport of serotonin molecules from the synaptic cleft back into the pre-synaptic terminal for re-utilization. Plays a key role in mediating regulation of the availability of serotonin to other receptors of serotonergic systems.…	Interleukin-1 beta; Potent proinflammatory cytokine. Initially discovered as the major endogenous pyrogen, induces prostaglandin synthesis, neutrophil influx and activation, T-cell activation and cytokine production, B- cell activation and antibody production, and fibroblast proliferation and collagen production. Promotes Th17 differentiation of T-cells. Synergizes with IL12/interleukin-12 to ind…	87	0.087
SNCA	IL6	ENSP00000500990	ENSP00000385675	Alpha-synuclein; Neuronal protein that plays several roles in synaptic activity such as regulation of synaptic vesicle trafficking and subsequent neurotransmitter release. Participates as a monomer in synaptic vesicle exocytosis by enhancing vesicle priming, fusion and dilation of exocytotic fusion pores. Mechanistically, acts by increasing local Ca(2+) release from microdomains which is essentia…	Interleukin-6; Cytokine with a wide variety of biological functions. It is a potent inducer of the acute phase response. Plays an essential role in the final differentiation of B-cells into Ig-secreting cells Involved in lymphocyte and monocyte differentiation. Acts on B-cells, T-cells, hepatocytes, hematopoietic progenitor cells and cells of the CNS. Required for the generation of T(H)17 cells. …	87	0.087
BDNF	OXTR	ENSP00000414303	ENSP00000324270	Brain-derived neurotrophic factor; Important signaling molecule that activates signaling cascades downstream of NTRK2. During development, promotes the survival and differentiation of selected neuronal populations of the peripheral and central nervous systems. Participates in axonal growth, pathfinding and in the modulation of dendritic growth and morphology. Major regulator of synaptic transmiss…	Oxytocin receptor; Receptor for oxytocin. The activity of this receptor is mediated by G proteins which activate a phosphatidylinositol-calcium second messenger system; Belongs to the G-protein coupled receptor 1 family. Vasopressin/oxytocin receptor subfamily.	88	0.088
CACNA1C	NOS1AP	ENSP00000266376	ENSP00000355133	Voltage-dependent L-type calcium channel subunit alpha-1C; Pore-forming, alpha-1C subunit of the voltage-gated calcium channel that gives rise to L-type calcium currents. Mediates influx of calcium ions into the cytoplasm, and thereby triggers calcium release from the sarcoplasm (By similarity). Plays an important role in excitation-contraction coupling in the heart. Required for normal heart dev…	Carboxyl-terminal PDZ ligand of neuronal nitric oxide synthase protein; Adapter protein involved in neuronal nitric-oxide (NO) synthesis regulation via its association with nNOS/NOS1. The complex formed with NOS1 and synapsins is necessary for specific NO and synapsin functions at a presynaptic level. Mediates an indirect interaction between NOS1 and RASD1 leading to enhance the ability of NOS1 t…	88	0.088
NOS1AP	CACNA1C	ENSP00000355133	ENSP00000266376	Carboxyl-terminal PDZ ligand of neuronal nitric oxide synthase protein; Adapter protein involved in neuronal nitric-oxide (NO) synthesis regulation via its association with nNOS/NOS1. The complex formed with NOS1 and synapsins is necessary for specific NO and synapsin functions at a presynaptic level. Mediates an indirect interaction between NOS1 and RASD1 leading to enhance the ability of NOS1 t…	Voltage-dependent L-type calcium channel subunit alpha-1C; Pore-forming, alpha-1C subunit of the voltage-gated calcium channel that gives rise to L-type calcium currents. Mediates influx of calcium ions into the cytoplasm, and thereby triggers calcium release from the sarcoplasm (By similarity). Plays an important role in excitation-contraction coupling in the heart. Required for normal heart dev…	88	0.088
OXTR	BDNF	ENSP00000324270	ENSP00000414303	Oxytocin receptor; Receptor for oxytocin. The activity of this receptor is mediated by G proteins which activate a phosphatidylinositol-calcium second messenger system; Belongs to the G-protein coupled receptor 1 family. Vasopressin/oxytocin receptor subfamily.	Brain-derived neurotrophic factor; Important signaling molecule that activates signaling cascades downstream of NTRK2. During development, promotes the survival and differentiation of selected neuronal populations of the peripheral and central nervous systems. Participates in axonal growth, pathfinding and in the modulation of dendritic growth and morphology. Major regulator of synaptic transmiss…	88	0.088
BDNF	GAD1	ENSP00000414303	ENSP00000350928	Brain-derived neurotrophic factor; Important signaling molecule that activates signaling cascades downstream of NTRK2. During development, promotes the survival and differentiation of selected neuronal populations of the peripheral and central nervous systems. Participates in axonal growth, pathfinding and in the modulation of dendritic growth and morphology. Major regulator of synaptic transmiss…	Glutamate decarboxylase 1; Catalyzes the production of GABA.	94	0.094
GAD1	BDNF	ENSP00000350928	ENSP00000414303	Glutamate decarboxylase 1; Catalyzes the production of GABA.	Brain-derived neurotrophic factor; Important signaling molecule that activates signaling cascades downstream of NTRK2. During development, promotes the survival and differentiation of selected neuronal populations of the peripheral and central nervous systems. Participates in axonal growth, pathfinding and in the modulation of dendritic growth and morphology. Major regulator of synaptic transmiss…	94	0.094
BDNF	HTR1A	ENSP00000414303	ENSP00000316244	Brain-derived neurotrophic factor; Important signaling molecule that activates signaling cascades downstream of NTRK2. During development, promotes the survival and differentiation of selected neuronal populations of the peripheral and central nervous systems. Participates in axonal growth, pathfinding and in the modulation of dendritic growth and morphology. Major regulator of synaptic transmiss…	5-hydroxytryptamine receptor 1A; G-protein coupled receptor for 5-hydroxytryptamine (serotonin). Also functions as a receptor for various drugs and psychoactive substances. Ligand binding causes a conformation change that triggers signaling via guanine nucleotide-binding proteins (G proteins) and modulates the activity of down-stream effectors, such as adenylate cyclase. Beta-arrestin family memb…	95	0.095
HTR1A	BDNF	ENSP00000316244	ENSP00000414303	5-hydroxytryptamine receptor 1A; G-protein coupled receptor for 5-hydroxytryptamine (serotonin). Also functions as a receptor for various drugs and psychoactive substances. Ligand binding causes a conformation change that triggers signaling via guanine nucleotide-binding proteins (G proteins) and modulates the activity of down-stream effectors, such as adenylate cyclase. Beta-arrestin family memb…	Brain-derived neurotrophic factor; Important signaling molecule that activates signaling cascades downstream of NTRK2. During development, promotes the survival and differentiation of selected neuronal populations of the peripheral and central nervous systems. Participates in axonal growth, pathfinding and in the modulation of dendritic growth and morphology. Major regulator of synaptic transmiss…	95	0.095
MAPT	NOS1AP	ENSP00000340820	ENSP00000355133	Microtubule-associated protein tau; Promotes microtubule assembly and stability, and might be involved in the establishment and maintenance of neuronal polarity. The C-terminus binds axonal microtubules while the N-terminus binds neural plasma membrane components, suggesting that tau functions as a linker protein between both. Axonal polarity is predetermined by TAU/MAPT localization (in the neur…	Carboxyl-terminal PDZ ligand of neuronal nitric oxide synthase protein; Adapter protein involved in neuronal nitric-oxide (NO) synthesis regulation via its association with nNOS/NOS1. The complex formed with NOS1 and synapsins is necessary for specific NO and synapsin functions at a presynaptic level. Mediates an indirect interaction between NOS1 and RASD1 leading to enhance the ability of NOS1 t…	95	0.095
NOS1AP	MAPT	ENSP00000355133	ENSP00000340820	Carboxyl-terminal PDZ ligand of neuronal nitric oxide synthase protein; Adapter protein involved in neuronal nitric-oxide (NO) synthesis regulation via its association with nNOS/NOS1. The complex formed with NOS1 and synapsins is necessary for specific NO and synapsin functions at a presynaptic level. Mediates an indirect interaction between NOS1 and RASD1 leading to enhance the ability of NOS1 t…	Microtubule-associated protein tau; Promotes microtubule assembly and stability, and might be involved in the establishment and maintenance of neuronal polarity. The C-terminus binds axonal microtubules while the N-terminus binds neural plasma membrane components, suggesting that tau functions as a linker protein between both. Axonal polarity is predetermined by TAU/MAPT localization (in the neur…	95	0.095
APOE	CRP	ENSP00000252486	ENSP00000255030	Apolipoprotein E; APOE is an apolipoprotein, a protein associating with lipid particles, that mainly functions in lipoprotein-mediated lipid transport between organs via the plasma and interstitial fluids. APOE is a core component of plasma lipoproteins and is involved in their production, conversion and clearance. Apoliproteins are amphipathic molecules that interact both with lipids of the lipo…	C-reactive protein(1-205); Displays several functions associated with host defense: it promotes agglutination, bacterial capsular swelling, phagocytosis and complement fixation through its calcium-dependent binding to phosphorylcholine. Can interact with DNA and histones and may scavenge nuclear material released from damaged circulating cells.	98	0.098
CRP	APOE	ENSP00000255030	ENSP00000252486	C-reactive protein(1-205); Displays several functions associated with host defense: it promotes agglutination, bacterial capsular swelling, phagocytosis and complement fixation through its calcium-dependent binding to phosphorylcholine. Can interact with DNA and histones and may scavenge nuclear material released from damaged circulating cells.	Apolipoprotein E; APOE is an apolipoprotein, a protein associating with lipid particles, that mainly functions in lipoprotein-mediated lipid transport between organs via the plasma and interstitial fluids. APOE is a core component of plasma lipoproteins and is involved in their production, conversion and clearance. Apoliproteins are amphipathic molecules that interact both with lipids of the lipo…	98	0.098
BDNF	NGF	ENSP00000414303	ENSP00000358525	Brain-derived neurotrophic factor; Important signaling molecule that activates signaling cascades downstream of NTRK2. During development, promotes the survival and differentiation of selected neuronal populations of the peripheral and central nervous systems. Participates in axonal growth, pathfinding and in the modulation of dendritic growth and morphology. Major regulator of synaptic transmiss…	Beta-nerve growth factor; Nerve growth factor is important for the development and maintenance of the sympathetic and sensory nervous systems. Extracellular ligand for the NTRK1 and NGFR receptors, activates cellular signaling cascades to regulate neuronal proliferation, differentiation and survival (Probable). The immature NGF precursor (proNGF) functions as ligand for the heterodimeric receptor…	99	0.099
FKBP5	IL1B	ENSP00000444810	ENSP00000263341	Peptidyl-prolyl cis-trans isomerase FKBP5; Immunophilin protein with PPIase and co-chaperone activities. Component of unligated steroid receptors heterocomplexes through interaction with heat-shock protein 90 (HSP90). Plays a role in the intracellular trafficking of heterooligomeric forms of steroid hormone receptors maintaining the complex into the cytoplasm when unliganded. Acts as a regulator …	Interleukin-1 beta; Potent proinflammatory cytokine. Initially discovered as the major endogenous pyrogen, induces prostaglandin synthesis, neutrophil influx and activation, T-cell activation and cytokine production, B- cell activation and antibody production, and fibroblast proliferation and collagen production. Promotes Th17 differentiation of T-cells. Synergizes with IL12/interleukin-12 to ind…	99	0.099
IL1B	FKBP5	ENSP00000263341	ENSP00000444810	Interleukin-1 beta; Potent proinflammatory cytokine. Initially discovered as the major endogenous pyrogen, induces prostaglandin synthesis, neutrophil influx and activation, T-cell activation and cytokine production, B- cell activation and antibody production, and fibroblast proliferation and collagen production. Promotes Th17 differentiation of T-cells. Synergizes with IL12/interleukin-12 to ind…	Peptidyl-prolyl cis-trans isomerase FKBP5; Immunophilin protein with PPIase and co-chaperone activities. Component of unligated steroid receptors heterocomplexes through interaction with heat-shock protein 90 (HSP90). Plays a role in the intracellular trafficking of heterooligomeric forms of steroid hormone receptors maintaining the complex into the cytoplasm when unliganded. Acts as a regulator …	99	0.099
NGF	BDNF	ENSP00000358525	ENSP00000414303	Beta-nerve growth factor; Nerve growth factor is important for the development and maintenance of the sympathetic and sensory nervous systems. Extracellular ligand for the NTRK1 and NGFR receptors, activates cellular signaling cascades to regulate neuronal proliferation, differentiation and survival (Probable). The immature NGF precursor (proNGF) functions as ligand for the heterodimeric receptor…	Brain-derived neurotrophic factor; Important signaling molecule that activates signaling cascades downstream of NTRK2. During development, promotes the survival and differentiation of selected neuronal populations of the peripheral and central nervous systems. Participates in axonal growth, pathfinding and in the modulation of dendritic growth and morphology. Major regulator of synaptic transmiss…	99	0.099
ESR1	OXTR	ENSP00000405330	ENSP00000324270	Estrogen receptor; Nuclear hormone receptor. The steroid hormones and their receptors are involved in the regulation of eukaryotic gene expression and affect cellular proliferation and differentiation in target tissues. Ligand-dependent nuclear transactivation involves either direct homodimer binding to a palindromic estrogen response element (ERE) sequence or association with other DNA-binding t…	Oxytocin receptor; Receptor for oxytocin. The activity of this receptor is mediated by G proteins which activate a phosphatidylinositol-calcium second messenger system; Belongs to the G-protein coupled receptor 1 family. Vasopressin/oxytocin receptor subfamily.	100	0.1
IL1B	SNCA	ENSP00000263341	ENSP00000500990	Interleukin-1 beta; Potent proinflammatory cytokine. Initially discovered as the major endogenous pyrogen, induces prostaglandin synthesis, neutrophil influx and activation, T-cell activation and cytokine production, B- cell activation and antibody production, and fibroblast proliferation and collagen production. Promotes Th17 differentiation of T-cells. Synergizes with IL12/interleukin-12 to ind…	Alpha-synuclein; Neuronal protein that plays several roles in synaptic activity such as regulation of synaptic vesicle trafficking and subsequent neurotransmitter release. Participates as a monomer in synaptic vesicle exocytosis by enhancing vesicle priming, fusion and dilation of exocytotic fusion pores. Mechanistically, acts by increasing local Ca(2+) release from microdomains which is essentia…	100	0.1
OXTR	ESR1	ENSP00000324270	ENSP00000405330	Oxytocin receptor; Receptor for oxytocin. The activity of this receptor is mediated by G proteins which activate a phosphatidylinositol-calcium second messenger system; Belongs to the G-protein coupled receptor 1 family. Vasopressin/oxytocin receptor subfamily.	Estrogen receptor; Nuclear hormone receptor. The steroid hormones and their receptors are involved in the regulation of eukaryotic gene expression and affect cellular proliferation and differentiation in target tissues. Ligand-dependent nuclear transactivation involves either direct homodimer binding to a palindromic estrogen response element (ERE) sequence or association with other DNA-binding t…	100	0.1
SNCA	IL1B	ENSP00000500990	ENSP00000263341	Alpha-synuclein; Neuronal protein that plays several roles in synaptic activity such as regulation of synaptic vesicle trafficking and subsequent neurotransmitter release. Participates as a monomer in synaptic vesicle exocytosis by enhancing vesicle priming, fusion and dilation of exocytotic fusion pores. Mechanistically, acts by increasing local Ca(2+) release from microdomains which is essentia…	Interleukin-1 beta; Potent proinflammatory cytokine. Initially discovered as the major endogenous pyrogen, induces prostaglandin synthesis, neutrophil influx and activation, T-cell activation and cytokine production, B- cell activation and antibody production, and fibroblast proliferation and collagen production. Promotes Th17 differentiation of T-cells. Synergizes with IL12/interleukin-12 to ind…	100	0.1
SNCA	TNF	ENSP00000500990	ENSP00000398698	Alpha-synuclein; Neuronal protein that plays several roles in synaptic activity such as regulation of synaptic vesicle trafficking and subsequent neurotransmitter release. Participates as a monomer in synaptic vesicle exocytosis by enhancing vesicle priming, fusion and dilation of exocytotic fusion pores. Mechanistically, acts by increasing local Ca(2+) release from microdomains which is essentia…	Tumor necrosis factor, membrane form; Cytokine that binds to TNFRSF1A/TNFR1 and TNFRSF1B/TNFBR. It is mainly secreted by macrophages and can induce cell death of certain tumor cell lines. It is potent pyrogen causing fever by direct action or by stimulation of interleukin-1 secretion and is implicated in the induction of cachexia, Under certain conditions it can stimulate cell proliferation and i…	103	0.103
TNF	SNCA	ENSP00000398698	ENSP00000500990	Tumor necrosis factor, membrane form; Cytokine that binds to TNFRSF1A/TNFR1 and TNFRSF1B/TNFBR. It is mainly secreted by macrophages and can induce cell death of certain tumor cell lines. It is potent pyrogen causing fever by direct action or by stimulation of interleukin-1 secretion and is implicated in the induction of cachexia, Under certain conditions it can stimulate cell proliferation and i…	Alpha-synuclein; Neuronal protein that plays several roles in synaptic activity such as regulation of synaptic vesicle trafficking and subsequent neurotransmitter release. Participates as a monomer in synaptic vesicle exocytosis by enhancing vesicle priming, fusion and dilation of exocytotic fusion pores. Mechanistically, acts by increasing local Ca(2+) release from microdomains which is essentia…	103	0.103
DRD2	HTR2A	ENSP00000354859	ENSP00000437737	D(2) dopamine receptor; Dopamine receptor whose activity is mediated by G proteins which inhibit adenylyl cyclase; Belongs to the G-protein coupled receptor 1 family.	5-hydroxytryptamine receptor 2A; G-protein coupled receptor for 5-hydroxytryptamine (serotonin). Also functions as a receptor for various drugs and psychoactive substances, including mescaline, psilocybin, 1-(2,5-dimethoxy-4-iodophenyl)-2- aminopropane (DOI) and lysergic acid diethylamide (LSD). Ligand binding causes a conformation change that triggers signaling via guanine nucleotide-binding pro…	104	0.104
HTR2A	DRD2	ENSP00000437737	ENSP00000354859	5-hydroxytryptamine receptor 2A; G-protein coupled receptor for 5-hydroxytryptamine (serotonin). Also functions as a receptor for various drugs and psychoactive substances, including mescaline, psilocybin, 1-(2,5-dimethoxy-4-iodophenyl)-2- aminopropane (DOI) and lysergic acid diethylamide (LSD). Ligand binding causes a conformation change that triggers signaling via guanine nucleotide-binding pro…	D(2) dopamine receptor; Dopamine receptor whose activity is mediated by G proteins which inhibit adenylyl cyclase; Belongs to the G-protein coupled receptor 1 family.	104	0.104
FKBP5	IL6	ENSP00000444810	ENSP00000385675	Peptidyl-prolyl cis-trans isomerase FKBP5; Immunophilin protein with PPIase and co-chaperone activities. Component of unligated steroid receptors heterocomplexes through interaction with heat-shock protein 90 (HSP90). Plays a role in the intracellular trafficking of heterooligomeric forms of steroid hormone receptors maintaining the complex into the cytoplasm when unliganded. Acts as a regulator …	Interleukin-6; Cytokine with a wide variety of biological functions. It is a potent inducer of the acute phase response. Plays an essential role in the final differentiation of B-cells into Ig-secreting cells Involved in lymphocyte and monocyte differentiation. Acts on B-cells, T-cells, hepatocytes, hematopoietic progenitor cells and cells of the CNS. Required for the generation of T(H)17 cells. …	105	0.105
IL6	FKBP5	ENSP00000385675	ENSP00000444810	Interleukin-6; Cytokine with a wide variety of biological functions. It is a potent inducer of the acute phase response. Plays an essential role in the final differentiation of B-cells into Ig-secreting cells Involved in lymphocyte and monocyte differentiation. Acts on B-cells, T-cells, hepatocytes, hematopoietic progenitor cells and cells of the CNS. Required for the generation of T(H)17 cells. …	Peptidyl-prolyl cis-trans isomerase FKBP5; Immunophilin protein with PPIase and co-chaperone activities. Component of unligated steroid receptors heterocomplexes through interaction with heat-shock protein 90 (HSP90). Plays a role in the intracellular trafficking of heterooligomeric forms of steroid hormone receptors maintaining the complex into the cytoplasm when unliganded. Acts as a regulator …	105	0.105
GAD1	HTR1A	ENSP00000350928	ENSP00000316244	Glutamate decarboxylase 1; Catalyzes the production of GABA.	5-hydroxytryptamine receptor 1A; G-protein coupled receptor for 5-hydroxytryptamine (serotonin). Also functions as a receptor for various drugs and psychoactive substances. Ligand binding causes a conformation change that triggers signaling via guanine nucleotide-binding proteins (G proteins) and modulates the activity of down-stream effectors, such as adenylate cyclase. Beta-arrestin family memb…	106	0.106
HTR1A	GAD1	ENSP00000316244	ENSP00000350928	5-hydroxytryptamine receptor 1A; G-protein coupled receptor for 5-hydroxytryptamine (serotonin). Also functions as a receptor for various drugs and psychoactive substances. Ligand binding causes a conformation change that triggers signaling via guanine nucleotide-binding proteins (G proteins) and modulates the activity of down-stream effectors, such as adenylate cyclase. Beta-arrestin family memb…	Glutamate decarboxylase 1; Catalyzes the production of GABA.	106	0.106
DRD2	OXTR	ENSP00000354859	ENSP00000324270	D(2) dopamine receptor; Dopamine receptor whose activity is mediated by G proteins which inhibit adenylyl cyclase; Belongs to the G-protein coupled receptor 1 family.	Oxytocin receptor; Receptor for oxytocin. The activity of this receptor is mediated by G proteins which activate a phosphatidylinositol-calcium second messenger system; Belongs to the G-protein coupled receptor 1 family. Vasopressin/oxytocin receptor subfamily.	107	0.107
OXTR	DRD2	ENSP00000324270	ENSP00000354859	Oxytocin receptor; Receptor for oxytocin. The activity of this receptor is mediated by G proteins which activate a phosphatidylinositol-calcium second messenger system; Belongs to the G-protein coupled receptor 1 family. Vasopressin/oxytocin receptor subfamily.	D(2) dopamine receptor; Dopamine receptor whose activity is mediated by G proteins which inhibit adenylyl cyclase; Belongs to the G-protein coupled receptor 1 family.	107	0.107
BDNF	NRG1	ENSP00000414303	ENSP00000287842	Brain-derived neurotrophic factor; Important signaling molecule that activates signaling cascades downstream of NTRK2. During development, promotes the survival and differentiation of selected neuronal populations of the peripheral and central nervous systems. Participates in axonal growth, pathfinding and in the modulation of dendritic growth and morphology. Major regulator of synaptic transmiss…	Pro-neuregulin-1, membrane-bound isoform; Direct ligand for ERBB3 and ERBB4 tyrosine kinase receptors. Concomitantly recruits ERBB1 and ERBB2 coreceptors, resulting in ligand-stimulated tyrosine phosphorylation and activation of the ERBB receptors. The multiple isoforms perform diverse functions such as inducing growth and differentiation of epithelial, glial, neuronal, and skeletal muscle cells;…	109	0.109
NRG1	BDNF	ENSP00000287842	ENSP00000414303	Pro-neuregulin-1, membrane-bound isoform; Direct ligand for ERBB3 and ERBB4 tyrosine kinase receptors. Concomitantly recruits ERBB1 and ERBB2 coreceptors, resulting in ligand-stimulated tyrosine phosphorylation and activation of the ERBB receptors. The multiple isoforms perform diverse functions such as inducing growth and differentiation of epithelial, glial, neuronal, and skeletal muscle cells;…	Brain-derived neurotrophic factor; Important signaling molecule that activates signaling cascades downstream of NTRK2. During development, promotes the survival and differentiation of selected neuronal populations of the peripheral and central nervous systems. Participates in axonal growth, pathfinding and in the modulation of dendritic growth and morphology. Major regulator of synaptic transmiss…	109	0.109
DRD2	GAD1	ENSP00000354859	ENSP00000350928	D(2) dopamine receptor; Dopamine receptor whose activity is mediated by G proteins which inhibit adenylyl cyclase; Belongs to the G-protein coupled receptor 1 family.	Glutamate decarboxylase 1; Catalyzes the production of GABA.	110	0.11
GAD1	DRD2	ENSP00000350928	ENSP00000354859	Glutamate decarboxylase 1; Catalyzes the production of GABA.	D(2) dopamine receptor; Dopamine receptor whose activity is mediated by G proteins which inhibit adenylyl cyclase; Belongs to the G-protein coupled receptor 1 family.	110	0.11
HTR1A	HTR2A	ENSP00000316244	ENSP00000437737	5-hydroxytryptamine receptor 1A; G-protein coupled receptor for 5-hydroxytryptamine (serotonin). Also functions as a receptor for various drugs and psychoactive substances. Ligand binding causes a conformation change that triggers signaling via guanine nucleotide-binding proteins (G proteins) and modulates the activity of down-stream effectors, such as adenylate cyclase. Beta-arrestin family memb…	5-hydroxytryptamine receptor 2A; G-protein coupled receptor for 5-hydroxytryptamine (serotonin). Also functions as a receptor for various drugs and psychoactive substances, including mescaline, psilocybin, 1-(2,5-dimethoxy-4-iodophenyl)-2- aminopropane (DOI) and lysergic acid diethylamide (LSD). Ligand binding causes a conformation change that triggers signaling via guanine nucleotide-binding pro…	113	0.113
HTR2A	HTR1A	ENSP00000437737	ENSP00000316244	5-hydroxytryptamine receptor 2A; G-protein coupled receptor for 5-hydroxytryptamine (serotonin). Also functions as a receptor for various drugs and psychoactive substances, including mescaline, psilocybin, 1-(2,5-dimethoxy-4-iodophenyl)-2- aminopropane (DOI) and lysergic acid diethylamide (LSD). Ligand binding causes a conformation change that triggers signaling via guanine nucleotide-binding pro…	5-hydroxytryptamine receptor 1A; G-protein coupled receptor for 5-hydroxytryptamine (serotonin). Also functions as a receptor for various drugs and psychoactive substances. Ligand binding causes a conformation change that triggers signaling via guanine nucleotide-binding proteins (G proteins) and modulates the activity of down-stream effectors, such as adenylate cyclase. Beta-arrestin family memb…	113	0.113
APOE	CCL2	ENSP00000252486	ENSP00000225831	Apolipoprotein E; APOE is an apolipoprotein, a protein associating with lipid particles, that mainly functions in lipoprotein-mediated lipid transport between organs via the plasma and interstitial fluids. APOE is a core component of plasma lipoproteins and is involved in their production, conversion and clearance. Apoliproteins are amphipathic molecules that interact both with lipids of the lipo…	C-C motif chemokine 2; Acts as a ligand for C-C chemokine receptor CCR2. Signals through binding and activation of CCR2 and induces a strong chemotactic response and mobilization of intracellular calcium ions. Exhibits a chemotactic activity for monocytes and basophils but not neutrophils or eosinophils. May be involved in the recruitment of monocytes into the arterial wall during the disease pro…	125	0.125
CCL2	APOE	ENSP00000225831	ENSP00000252486	C-C motif chemokine 2; Acts as a ligand for C-C chemokine receptor CCR2. Signals through binding and activation of CCR2 and induces a strong chemotactic response and mobilization of intracellular calcium ions. Exhibits a chemotactic activity for monocytes and basophils but not neutrophils or eosinophils. May be involved in the recruitment of monocytes into the arterial wall during the disease pro…	Apolipoprotein E; APOE is an apolipoprotein, a protein associating with lipid particles, that mainly functions in lipoprotein-mediated lipid transport between organs via the plasma and interstitial fluids. APOE is a core component of plasma lipoproteins and is involved in their production, conversion and clearance. Apoliproteins are amphipathic molecules that interact both with lipids of the lipo…	125	0.125
IFNG	IL6	ENSP00000229135	ENSP00000385675	Interferon gamma; Produced by lymphocytes activated by specific antigens or mitogens. IFN-gamma, in addition to having antiviral activity, has important immunoregulatory functions. It is a potent activator of macrophages, it has antiproliferative effects on transformed cells and it can potentiate the antiviral and antitumor effects of the type I interferons; Belongs to the type II (or gamma) inte…	Interleukin-6; Cytokine with a wide variety of biological functions. It is a potent inducer of the acute phase response. Plays an essential role in the final differentiation of B-cells into Ig-secreting cells Involved in lymphocyte and monocyte differentiation. Acts on B-cells, T-cells, hepatocytes, hematopoietic progenitor cells and cells of the CNS. Required for the generation of T(H)17 cells. …	128	0.128
IL6	IFNG	ENSP00000385675	ENSP00000229135	Interleukin-6; Cytokine with a wide variety of biological functions. It is a potent inducer of the acute phase response. Plays an essential role in the final differentiation of B-cells into Ig-secreting cells Involved in lymphocyte and monocyte differentiation. Acts on B-cells, T-cells, hepatocytes, hematopoietic progenitor cells and cells of the CNS. Required for the generation of T(H)17 cells. …	Interferon gamma; Produced by lymphocytes activated by specific antigens or mitogens. IFN-gamma, in addition to having antiviral activity, has important immunoregulatory functions. It is a potent activator of macrophages, it has antiproliferative effects on transformed cells and it can potentiate the antiviral and antitumor effects of the type I interferons; Belongs to the type II (or gamma) inte…	128	0.128
DRD2	HTR1A	ENSP00000354859	ENSP00000316244	D(2) dopamine receptor; Dopamine receptor whose activity is mediated by G proteins which inhibit adenylyl cyclase; Belongs to the G-protein coupled receptor 1 family.	5-hydroxytryptamine receptor 1A; G-protein coupled receptor for 5-hydroxytryptamine (serotonin). Also functions as a receptor for various drugs and psychoactive substances. Ligand binding causes a conformation change that triggers signaling via guanine nucleotide-binding proteins (G proteins) and modulates the activity of down-stream effectors, such as adenylate cyclase. Beta-arrestin family memb…	129	0.129
HTR1A	DRD2	ENSP00000316244	ENSP00000354859	5-hydroxytryptamine receptor 1A; G-protein coupled receptor for 5-hydroxytryptamine (serotonin). Also functions as a receptor for various drugs and psychoactive substances. Ligand binding causes a conformation change that triggers signaling via guanine nucleotide-binding proteins (G proteins) and modulates the activity of down-stream effectors, such as adenylate cyclase. Beta-arrestin family memb…	D(2) dopamine receptor; Dopamine receptor whose activity is mediated by G proteins which inhibit adenylyl cyclase; Belongs to the G-protein coupled receptor 1 family.	129	0.129
CXCL8	IFNG	ENSP00000306512	ENSP00000229135	Interleukin-8; IL-8 is a chemotactic factor that attracts neutrophils, basophils, and T-cells, but not monocytes. It is also involved in neutrophil activation. It is released from several cell types in response to an inflammatory stimulus. IL-8(6-77) has a 5-10-fold higher activity on neutrophil activation, IL-8(5-77) has increased activity on neutrophil activation and IL-8(7-77) has a higher aff…	Interferon gamma; Produced by lymphocytes activated by specific antigens or mitogens. IFN-gamma, in addition to having antiviral activity, has important immunoregulatory functions. It is a potent activator of macrophages, it has antiproliferative effects on transformed cells and it can potentiate the antiviral and antitumor effects of the type I interferons; Belongs to the type II (or gamma) inte…	152	0.152
IFNG	CXCL8	ENSP00000229135	ENSP00000306512	Interferon gamma; Produced by lymphocytes activated by specific antigens or mitogens. IFN-gamma, in addition to having antiviral activity, has important immunoregulatory functions. It is a potent activator of macrophages, it has antiproliferative effects on transformed cells and it can potentiate the antiviral and antitumor effects of the type I interferons; Belongs to the type II (or gamma) inte…	Interleukin-8; IL-8 is a chemotactic factor that attracts neutrophils, basophils, and T-cells, but not monocytes. It is also involved in neutrophil activation. It is released from several cell types in response to an inflammatory stimulus. IL-8(6-77) has a 5-10-fold higher activity on neutrophil activation, IL-8(5-77) has increased activity on neutrophil activation and IL-8(7-77) has a higher aff…	152	0.152
CCL2	IFNG	ENSP00000225831	ENSP00000229135	C-C motif chemokine 2; Acts as a ligand for C-C chemokine receptor CCR2. Signals through binding and activation of CCR2 and induces a strong chemotactic response and mobilization of intracellular calcium ions. Exhibits a chemotactic activity for monocytes and basophils but not neutrophils or eosinophils. May be involved in the recruitment of monocytes into the arterial wall during the disease pro…	Interferon gamma; Produced by lymphocytes activated by specific antigens or mitogens. IFN-gamma, in addition to having antiviral activity, has important immunoregulatory functions. It is a potent activator of macrophages, it has antiproliferative effects on transformed cells and it can potentiate the antiviral and antitumor effects of the type I interferons; Belongs to the type II (or gamma) inte…	195	0.195
IFNG	CCL2	ENSP00000229135	ENSP00000225831	Interferon gamma; Produced by lymphocytes activated by specific antigens or mitogens. IFN-gamma, in addition to having antiviral activity, has important immunoregulatory functions. It is a potent activator of macrophages, it has antiproliferative effects on transformed cells and it can potentiate the antiviral and antitumor effects of the type I interferons; Belongs to the type II (or gamma) inte…	C-C motif chemokine 2; Acts as a ligand for C-C chemokine receptor CCR2. Signals through binding and activation of CCR2 and induces a strong chemotactic response and mobilization of intracellular calcium ions. Exhibits a chemotactic activity for monocytes and basophils but not neutrophils or eosinophils. May be involved in the recruitment of monocytes into the arterial wall during the disease pro…	195	0.195
IFNG	TNF	ENSP00000229135	ENSP00000398698	Interferon gamma; Produced by lymphocytes activated by specific antigens or mitogens. IFN-gamma, in addition to having antiviral activity, has important immunoregulatory functions. It is a potent activator of macrophages, it has antiproliferative effects on transformed cells and it can potentiate the antiviral and antitumor effects of the type I interferons; Belongs to the type II (or gamma) inte…	Tumor necrosis factor, membrane form; Cytokine that binds to TNFRSF1A/TNFR1 and TNFRSF1B/TNFBR. It is mainly secreted by macrophages and can induce cell death of certain tumor cell lines. It is potent pyrogen causing fever by direct action or by stimulation of interleukin-1 secretion and is implicated in the induction of cachexia, Under certain conditions it can stimulate cell proliferation and i…	202	0.202
TNF	IFNG	ENSP00000398698	ENSP00000229135	Tumor necrosis factor, membrane form; Cytokine that binds to TNFRSF1A/TNFR1 and TNFRSF1B/TNFBR. It is mainly secreted by macrophages and can induce cell death of certain tumor cell lines. It is potent pyrogen causing fever by direct action or by stimulation of interleukin-1 secretion and is implicated in the induction of cachexia, Under certain conditions it can stimulate cell proliferation and i…	Interferon gamma; Produced by lymphocytes activated by specific antigens or mitogens. IFN-gamma, in addition to having antiviral activity, has important immunoregulatory functions. It is a potent activator of macrophages, it has antiproliferative effects on transformed cells and it can potentiate the antiviral and antitumor effects of the type I interferons; Belongs to the type II (or gamma) inte…	202	0.202
CCL2	IL1B	ENSP00000225831	ENSP00000263341	C-C motif chemokine 2; Acts as a ligand for C-C chemokine receptor CCR2. Signals through binding and activation of CCR2 and induces a strong chemotactic response and mobilization of intracellular calcium ions. Exhibits a chemotactic activity for monocytes and basophils but not neutrophils or eosinophils. May be involved in the recruitment of monocytes into the arterial wall during the disease pro…	Interleukin-1 beta; Potent proinflammatory cytokine. Initially discovered as the major endogenous pyrogen, induces prostaglandin synthesis, neutrophil influx and activation, T-cell activation and cytokine production, B- cell activation and antibody production, and fibroblast proliferation and collagen production. Promotes Th17 differentiation of T-cells. Synergizes with IL12/interleukin-12 to ind…	239	0.239
IL1B	CCL2	ENSP00000263341	ENSP00000225831	Interleukin-1 beta; Potent proinflammatory cytokine. Initially discovered as the major endogenous pyrogen, induces prostaglandin synthesis, neutrophil influx and activation, T-cell activation and cytokine production, B- cell activation and antibody production, and fibroblast proliferation and collagen production. Promotes Th17 differentiation of T-cells. Synergizes with IL12/interleukin-12 to ind…	C-C motif chemokine 2; Acts as a ligand for C-C chemokine receptor CCR2. Signals through binding and activation of CCR2 and induces a strong chemotactic response and mobilization of intracellular calcium ions. Exhibits a chemotactic activity for monocytes and basophils but not neutrophils or eosinophils. May be involved in the recruitment of monocytes into the arterial wall during the disease pro…	239	0.239
IL6	TNF	ENSP00000385675	ENSP00000398698	Interleukin-6; Cytokine with a wide variety of biological functions. It is a potent inducer of the acute phase response. Plays an essential role in the final differentiation of B-cells into Ig-secreting cells Involved in lymphocyte and monocyte differentiation. Acts on B-cells, T-cells, hepatocytes, hematopoietic progenitor cells and cells of the CNS. Required for the generation of T(H)17 cells. …	Tumor necrosis factor, membrane form; Cytokine that binds to TNFRSF1A/TNFR1 and TNFRSF1B/TNFBR. It is mainly secreted by macrophages and can induce cell death of certain tumor cell lines. It is potent pyrogen causing fever by direct action or by stimulation of interleukin-1 secretion and is implicated in the induction of cachexia, Under certain conditions it can stimulate cell proliferation and i…	261	0.261
TNF	IL6	ENSP00000398698	ENSP00000385675	Tumor necrosis factor, membrane form; Cytokine that binds to TNFRSF1A/TNFR1 and TNFRSF1B/TNFBR. It is mainly secreted by macrophages and can induce cell death of certain tumor cell lines. It is potent pyrogen causing fever by direct action or by stimulation of interleukin-1 secretion and is implicated in the induction of cachexia, Under certain conditions it can stimulate cell proliferation and i…	Interleukin-6; Cytokine with a wide variety of biological functions. It is a potent inducer of the acute phase response. Plays an essential role in the final differentiation of B-cells into Ig-secreting cells Involved in lymphocyte and monocyte differentiation. Acts on B-cells, T-cells, hepatocytes, hematopoietic progenitor cells and cells of the CNS. Required for the generation of T(H)17 cells. …	261	0.261
IFNG	IL1B	ENSP00000229135	ENSP00000263341	Interferon gamma; Produced by lymphocytes activated by specific antigens or mitogens. IFN-gamma, in addition to having antiviral activity, has important immunoregulatory functions. It is a potent activator of macrophages, it has antiproliferative effects on transformed cells and it can potentiate the antiviral and antitumor effects of the type I interferons; Belongs to the type II (or gamma) inte…	Interleukin-1 beta; Potent proinflammatory cytokine. Initially discovered as the major endogenous pyrogen, induces prostaglandin synthesis, neutrophil influx and activation, T-cell activation and cytokine production, B- cell activation and antibody production, and fibroblast proliferation and collagen production. Promotes Th17 differentiation of T-cells. Synergizes with IL12/interleukin-12 to ind…	273	0.273
IL1B	IFNG	ENSP00000263341	ENSP00000229135	Interleukin-1 beta; Potent proinflammatory cytokine. Initially discovered as the major endogenous pyrogen, induces prostaglandin synthesis, neutrophil influx and activation, T-cell activation and cytokine production, B- cell activation and antibody production, and fibroblast proliferation and collagen production. Promotes Th17 differentiation of T-cells. Synergizes with IL12/interleukin-12 to ind…	Interferon gamma; Produced by lymphocytes activated by specific antigens or mitogens. IFN-gamma, in addition to having antiviral activity, has important immunoregulatory functions. It is a potent activator of macrophages, it has antiproliferative effects on transformed cells and it can potentiate the antiviral and antitumor effects of the type I interferons; Belongs to the type II (or gamma) inte…	273	0.273
CXCL8	TNF	ENSP00000306512	ENSP00000398698	Interleukin-8; IL-8 is a chemotactic factor that attracts neutrophils, basophils, and T-cells, but not monocytes. It is also involved in neutrophil activation. It is released from several cell types in response to an inflammatory stimulus. IL-8(6-77) has a 5-10-fold higher activity on neutrophil activation, IL-8(5-77) has increased activity on neutrophil activation and IL-8(7-77) has a higher aff…	Tumor necrosis factor, membrane form; Cytokine that binds to TNFRSF1A/TNFR1 and TNFRSF1B/TNFBR. It is mainly secreted by macrophages and can induce cell death of certain tumor cell lines. It is potent pyrogen causing fever by direct action or by stimulation of interleukin-1 secretion and is implicated in the induction of cachexia, Under certain conditions it can stimulate cell proliferation and i…	294	0.294
TNF	CXCL8	ENSP00000398698	ENSP00000306512	Tumor necrosis factor, membrane form; Cytokine that binds to TNFRSF1A/TNFR1 and TNFRSF1B/TNFBR. It is mainly secreted by macrophages and can induce cell death of certain tumor cell lines. It is potent pyrogen causing fever by direct action or by stimulation of interleukin-1 secretion and is implicated in the induction of cachexia, Under certain conditions it can stimulate cell proliferation and i…	Interleukin-8; IL-8 is a chemotactic factor that attracts neutrophils, basophils, and T-cells, but not monocytes. It is also involved in neutrophil activation. It is released from several cell types in response to an inflammatory stimulus. IL-8(6-77) has a 5-10-fold higher activity on neutrophil activation, IL-8(5-77) has increased activity on neutrophil activation and IL-8(7-77) has a higher aff…	294	0.294
CCL2	TNF	ENSP00000225831	ENSP00000398698	C-C motif chemokine 2; Acts as a ligand for C-C chemokine receptor CCR2. Signals through binding and activation of CCR2 and induces a strong chemotactic response and mobilization of intracellular calcium ions. Exhibits a chemotactic activity for monocytes and basophils but not neutrophils or eosinophils. May be involved in the recruitment of monocytes into the arterial wall during the disease pro…	Tumor necrosis factor, membrane form; Cytokine that binds to TNFRSF1A/TNFR1 and TNFRSF1B/TNFBR. It is mainly secreted by macrophages and can induce cell death of certain tumor cell lines. It is potent pyrogen causing fever by direct action or by stimulation of interleukin-1 secretion and is implicated in the induction of cachexia, Under certain conditions it can stimulate cell proliferation and i…	311	0.311
TNF	CCL2	ENSP00000398698	ENSP00000225831	Tumor necrosis factor, membrane form; Cytokine that binds to TNFRSF1A/TNFR1 and TNFRSF1B/TNFBR. It is mainly secreted by macrophages and can induce cell death of certain tumor cell lines. It is potent pyrogen causing fever by direct action or by stimulation of interleukin-1 secretion and is implicated in the induction of cachexia, Under certain conditions it can stimulate cell proliferation and i…	C-C motif chemokine 2; Acts as a ligand for C-C chemokine receptor CCR2. Signals through binding and activation of CCR2 and induces a strong chemotactic response and mobilization of intracellular calcium ions. Exhibits a chemotactic activity for monocytes and basophils but not neutrophils or eosinophils. May be involved in the recruitment of monocytes into the arterial wall during the disease pro…	311	0.311
CXCL8	IL6	ENSP00000306512	ENSP00000385675	Interleukin-8; IL-8 is a chemotactic factor that attracts neutrophils, basophils, and T-cells, but not monocytes. It is also involved in neutrophil activation. It is released from several cell types in response to an inflammatory stimulus. IL-8(6-77) has a 5-10-fold higher activity on neutrophil activation, IL-8(5-77) has increased activity on neutrophil activation and IL-8(7-77) has a higher aff…	Interleukin-6; Cytokine with a wide variety of biological functions. It is a potent inducer of the acute phase response. Plays an essential role in the final differentiation of B-cells into Ig-secreting cells Involved in lymphocyte and monocyte differentiation. Acts on B-cells, T-cells, hepatocytes, hematopoietic progenitor cells and cells of the CNS. Required for the generation of T(H)17 cells. …	445	0.445
IL6	CXCL8	ENSP00000385675	ENSP00000306512	Interleukin-6; Cytokine with a wide variety of biological functions. It is a potent inducer of the acute phase response. Plays an essential role in the final differentiation of B-cells into Ig-secreting cells Involved in lymphocyte and monocyte differentiation. Acts on B-cells, T-cells, hepatocytes, hematopoietic progenitor cells and cells of the CNS. Required for the generation of T(H)17 cells. …	Interleukin-8; IL-8 is a chemotactic factor that attracts neutrophils, basophils, and T-cells, but not monocytes. It is also involved in neutrophil activation. It is released from several cell types in response to an inflammatory stimulus. IL-8(6-77) has a 5-10-fold higher activity on neutrophil activation, IL-8(5-77) has increased activity on neutrophil activation and IL-8(7-77) has a higher aff…	445	0.445
CCL2	CXCL8	ENSP00000225831	ENSP00000306512	C-C motif chemokine 2; Acts as a ligand for C-C chemokine receptor CCR2. Signals through binding and activation of CCR2 and induces a strong chemotactic response and mobilization of intracellular calcium ions. Exhibits a chemotactic activity for monocytes and basophils but not neutrophils or eosinophils. May be involved in the recruitment of monocytes into the arterial wall during the disease pro…	Interleukin-8; IL-8 is a chemotactic factor that attracts neutrophils, basophils, and T-cells, but not monocytes. It is also involved in neutrophil activation. It is released from several cell types in response to an inflammatory stimulus. IL-8(6-77) has a 5-10-fold higher activity on neutrophil activation, IL-8(5-77) has increased activity on neutrophil activation and IL-8(7-77) has a higher aff…	487	0.487
CXCL8	CCL2	ENSP00000306512	ENSP00000225831	Interleukin-8; IL-8 is a chemotactic factor that attracts neutrophils, basophils, and T-cells, but not monocytes. It is also involved in neutrophil activation. It is released from several cell types in response to an inflammatory stimulus. IL-8(6-77) has a 5-10-fold higher activity on neutrophil activation, IL-8(5-77) has increased activity on neutrophil activation and IL-8(7-77) has a higher aff…	C-C motif chemokine 2; Acts as a ligand for C-C chemokine receptor CCR2. Signals through binding and activation of CCR2 and induces a strong chemotactic response and mobilization of intracellular calcium ions. Exhibits a chemotactic activity for monocytes and basophils but not neutrophils or eosinophils. May be involved in the recruitment of monocytes into the arterial wall during the disease pro…	487	0.487
IL1B	IL6	ENSP00000263341	ENSP00000385675	Interleukin-1 beta; Potent proinflammatory cytokine. Initially discovered as the major endogenous pyrogen, induces prostaglandin synthesis, neutrophil influx and activation, T-cell activation and cytokine production, B- cell activation and antibody production, and fibroblast proliferation and collagen production. Promotes Th17 differentiation of T-cells. Synergizes with IL12/interleukin-12 to ind…	Interleukin-6; Cytokine with a wide variety of biological functions. It is a potent inducer of the acute phase response. Plays an essential role in the final differentiation of B-cells into Ig-secreting cells Involved in lymphocyte and monocyte differentiation. Acts on B-cells, T-cells, hepatocytes, hematopoietic progenitor cells and cells of the CNS. Required for the generation of T(H)17 cells. …	515	0.515
IL6	IL1B	ENSP00000385675	ENSP00000263341	Interleukin-6; Cytokine with a wide variety of biological functions. It is a potent inducer of the acute phase response. Plays an essential role in the final differentiation of B-cells into Ig-secreting cells Involved in lymphocyte and monocyte differentiation. Acts on B-cells, T-cells, hepatocytes, hematopoietic progenitor cells and cells of the CNS. Required for the generation of T(H)17 cells. …	Interleukin-1 beta; Potent proinflammatory cytokine. Initially discovered as the major endogenous pyrogen, induces prostaglandin synthesis, neutrophil influx and activation, T-cell activation and cytokine production, B- cell activation and antibody production, and fibroblast proliferation and collagen production. Promotes Th17 differentiation of T-cells. Synergizes with IL12/interleukin-12 to ind…	515	0.515
CCL2	IL6	ENSP00000225831	ENSP00000385675	C-C motif chemokine 2; Acts as a ligand for C-C chemokine receptor CCR2. Signals through binding and activation of CCR2 and induces a strong chemotactic response and mobilization of intracellular calcium ions. Exhibits a chemotactic activity for monocytes and basophils but not neutrophils or eosinophils. May be involved in the recruitment of monocytes into the arterial wall during the disease pro…	Interleukin-6; Cytokine with a wide variety of biological functions. It is a potent inducer of the acute phase response. Plays an essential role in the final differentiation of B-cells into Ig-secreting cells Involved in lymphocyte and monocyte differentiation. Acts on B-cells, T-cells, hepatocytes, hematopoietic progenitor cells and cells of the CNS. Required for the generation of T(H)17 cells. …	517	0.517
IL6	CCL2	ENSP00000385675	ENSP00000225831	Interleukin-6; Cytokine with a wide variety of biological functions. It is a potent inducer of the acute phase response. Plays an essential role in the final differentiation of B-cells into Ig-secreting cells Involved in lymphocyte and monocyte differentiation. Acts on B-cells, T-cells, hepatocytes, hematopoietic progenitor cells and cells of the CNS. Required for the generation of T(H)17 cells. …	C-C motif chemokine 2; Acts as a ligand for C-C chemokine receptor CCR2. Signals through binding and activation of CCR2 and induces a strong chemotactic response and mobilization of intracellular calcium ions. Exhibits a chemotactic activity for monocytes and basophils but not neutrophils or eosinophils. May be involved in the recruitment of monocytes into the arterial wall during the disease pro…	517	0.517
IL1B	TNF	ENSP00000263341	ENSP00000398698	Interleukin-1 beta; Potent proinflammatory cytokine. Initially discovered as the major endogenous pyrogen, induces prostaglandin synthesis, neutrophil influx and activation, T-cell activation and cytokine production, B- cell activation and antibody production, and fibroblast proliferation and collagen production. Promotes Th17 differentiation of T-cells. Synergizes with IL12/interleukin-12 to ind…	Tumor necrosis factor, membrane form; Cytokine that binds to TNFRSF1A/TNFR1 and TNFRSF1B/TNFBR. It is mainly secreted by macrophages and can induce cell death of certain tumor cell lines. It is potent pyrogen causing fever by direct action or by stimulation of interleukin-1 secretion and is implicated in the induction of cachexia, Under certain conditions it can stimulate cell proliferation and i…	616	0.616
TNF	IL1B	ENSP00000398698	ENSP00000263341	Tumor necrosis factor, membrane form; Cytokine that binds to TNFRSF1A/TNFR1 and TNFRSF1B/TNFBR. It is mainly secreted by macrophages and can induce cell death of certain tumor cell lines. It is potent pyrogen causing fever by direct action or by stimulation of interleukin-1 secretion and is implicated in the induction of cachexia, Under certain conditions it can stimulate cell proliferation and i…	Interleukin-1 beta; Potent proinflammatory cytokine. Initially discovered as the major endogenous pyrogen, induces prostaglandin synthesis, neutrophil influx and activation, T-cell activation and cytokine production, B- cell activation and antibody production, and fibroblast proliferation and collagen production. Promotes Th17 differentiation of T-cells. Synergizes with IL12/interleukin-12 to ind…	616	0.616
CXCL8	IL1B	ENSP00000306512	ENSP00000263341	Interleukin-8; IL-8 is a chemotactic factor that attracts neutrophils, basophils, and T-cells, but not monocytes. It is also involved in neutrophil activation. It is released from several cell types in response to an inflammatory stimulus. IL-8(6-77) has a 5-10-fold higher activity on neutrophil activation, IL-8(5-77) has increased activity on neutrophil activation and IL-8(7-77) has a higher aff…	Interleukin-1 beta; Potent proinflammatory cytokine. Initially discovered as the major endogenous pyrogen, induces prostaglandin synthesis, neutrophil influx and activation, T-cell activation and cytokine production, B- cell activation and antibody production, and fibroblast proliferation and collagen production. Promotes Th17 differentiation of T-cells. Synergizes with IL12/interleukin-12 to ind…	776	0.776
IL1B	CXCL8	ENSP00000263341	ENSP00000306512	Interleukin-1 beta; Potent proinflammatory cytokine. Initially discovered as the major endogenous pyrogen, induces prostaglandin synthesis, neutrophil influx and activation, T-cell activation and cytokine production, B- cell activation and antibody production, and fibroblast proliferation and collagen production. Promotes Th17 differentiation of T-cells. Synergizes with IL12/interleukin-12 to ind…	Interleukin-8; IL-8 is a chemotactic factor that attracts neutrophils, basophils, and T-cells, but not monocytes. It is also involved in neutrophil activation. It is released from several cell types in response to an inflammatory stimulus. IL-8(6-77) has a 5-10-fold higher activity on neutrophil activation, IL-8(5-77) has increased activity on neutrophil activation and IL-8(7-77) has a higher aff…	776	0.776
